# Supplementary material for: Universal growth of perovskite thin monocrystals from high solute flux for sensitive self-driven X-ray detection
Source: Nat Commun. 2024 Mar 16;15:2390. doi: 10.1038/s41467-024-46712-y (PMC10944467; doi:10.1038/s41467-024-46712-y)
Supplement: Supplementary file 6 — Source data [file 41467_2024_46712_MOESM6_ESM.xlsx]

## Sheet: Fig. 1a
Fig. 1a
2 theta (degrees)	Intensity (a.u.)
10	108
10.02	110
10.04	107
10.06	108
10.08	112
10.1	111
10.12	107
10.14	112
10.16	105
10.18	114
10.2	118
10.22	110
10.24	114
10.26	116
10.28	111
10.3	113
10.32	109
10.34	108
10.36	112
10.38	112
10.4	111
10.42	116
10.44	111
10.46	108
10.48	114
10.5	111
10.52	115
10.54	113
10.56	107
10.58	118
10.6	110
10.62	116
10.64	113
10.66	111
10.68	119
10.7	111
10.72	111
10.74	108
10.76	110
10.78	115
10.8	110
10.82	105
10.84	111
10.86	114
10.88	116
10.9	113
10.92	110
10.94	111
10.96	113
10.98	114
11	107
11.02	116
11.04	110
11.06	112
11.08	107
11.1	114
11.12	111
11.14	111
11.16	111
11.18	112
11.2	112
11.22	110
11.24	108
11.26	112
11.28	107
11.3	105
11.32	112
11.34	115
11.36	117
11.38	113
11.4	110
11.42	119
11.44	111
11.46	112
11.48	120
11.5	113
11.52	118
11.54	110
11.56	119
11.58	108
11.6	114
11.62	108
11.64	115
11.66	113
11.68	111
11.7	108
11.72	113
11.74	114
11.76	113
11.78	115
11.8	107
11.82	112
11.84	112
11.86	109
11.88	115
11.9	117
11.92	109
11.94	108
11.96	119
11.98	115
12	113
12.02	114
12.04	115
12.06	115
12.08	113
12.1	114
12.12	118
12.14	114
12.16	111
12.18	107
12.2	115
12.22	112
12.24	109
12.26	114
12.28	109
12.3	113
12.32	119
12.34	108
12.36	117
12.38	120
12.4	108
12.42	109
12.44	111
12.46	111
12.48	113
12.5	114
12.52	107
12.54	112
12.56	114
12.58	113
12.6	113
12.62	110
12.64	111
12.66	112
12.68	119
12.7	113
12.72	123
12.74	114
12.76	110
12.78	107
12.8	112
12.82	113
12.84	111
12.86	113
12.88	110
12.9	113
12.92	115
12.94	120
12.96	123
12.98	121
13	113
13.02	111
13.04	110
13.06	114
13.08	113
13.1	112
13.12	113
13.14	110
13.16	114
13.18	109
13.2	114
13.22	112
13.24	108
13.26	112
13.28	123
13.3	110
13.32	112
13.34	112
13.36	114
13.38	110
13.4	113
13.42	114
13.44	108
13.46	112
13.48	111
13.5	114
13.52	106
13.54	115
13.56	117
13.58	113
13.6	110
13.62	111
13.64	119
13.66	111
13.68	115
13.7	115
13.72	111
13.74	111
13.76	115
13.78	109
13.8	110
13.82	108
13.84	107
13.86	115
13.88	107
13.9	121
13.92	112
13.94	118
13.96	110
13.98	111
14	109
14.02	113
14.04	113
14.06	115
14.08	108
14.1	112
14.12	124
14.14	110
14.16	118
14.18	114
14.2	113
14.22	110
14.24	112
14.26	110
14.28	118
14.3	114
14.32	110
14.34	110
14.36	114
14.38	113
14.4	114
14.42	111
14.44	118
14.46	119
14.48	112
14.5	121
14.52	113
14.54	113
14.56	111
14.58	110
14.6	110
14.62	111
14.64	108
14.66	115
14.68	111
14.7	112
14.72	113
14.74	116
14.76	113
14.78	110
14.8	112
14.82	108
14.84	109
14.86	114
14.88	112
14.9	110
14.92	109
14.94	113
14.96	111
14.98	118
15	113
15.02	108
15.04	123
15.06	110
15.08	111
15.1	111
15.12	114
15.14	111
15.16	113
15.18	113
15.2	103
15.22	112
15.24	109
15.26	114
15.28	112
15.3	109
15.32	114
15.34	110
15.36	109
15.38	116
15.4	115
15.42	115
15.44	112
15.46	114
15.48	109
15.5	112
15.52	109
15.54	109
15.56	110
15.58	109
15.6	110
15.62	113
15.64	111
15.66	113
15.68	113
15.7	109
15.72	115
15.74	109
15.76	110
15.78	111
15.8	111
15.82	110
15.84	107
15.86	113
15.88	112
15.9	116
15.92	110
15.94	109
15.96	109
15.98	110
16	112
16.02	108
16.04	108
16.06	120
16.08	106
16.1	112
16.12	115
16.14	110
16.16	109
16.18	113
16.2	106
16.22	106
16.24	114
16.26	110
16.28	108
16.3	117
16.32	114
16.34	110
16.36	107
16.38	105
16.4	106
16.42	109
16.44	110
16.46	111
16.48	114
16.5	115
16.52	107
16.54	112
16.56	112
16.58	109
16.6	116
16.62	106
16.64	109
16.66	109
16.68	110
16.7	112
16.72	108
16.74	111
16.76	114
16.78	110
16.8	110
16.82	114
16.84	112
16.86	115
16.88	107
16.9	108
16.92	107
16.94	112
16.96	106
16.98	108
17	111
17.02	115
17.04	111
17.06	111
17.08	108
17.1	113
17.12	107
17.14	108
17.16	114
17.18	112
17.2	108
17.22	111
17.24	109
17.26	115
17.28	108
17.3	114
17.32	113
17.34	108
17.36	106
17.38	116
17.4	111
17.42	112
17.44	104
17.46	110
17.48	107
17.5	116
17.52	106
17.54	112
17.56	113
17.58	111
17.6	114
17.62	110
17.64	108
17.66	109
17.68	108
17.7	104
17.72	106
17.74	111
17.76	104
17.78	103
17.8	105
17.82	109
17.84	106
17.86	107
17.88	108
17.9	105
17.92	110
17.94	108
17.96	114
17.98	110
18	111
18.02	110
18.04	108
18.06	111
18.08	104
18.1	112
18.12	108
18.14	113
18.16	107
18.18	111
18.2	106
18.22	109
18.24	115
18.26	111
18.28	106
18.3	110
18.32	110
18.34	105
18.36	109
18.38	113
18.4	105
18.42	102
18.44	106
18.46	107
18.48	109
18.5	110
18.52	107
18.54	112
18.56	109
18.58	109
18.6	109
18.62	108
18.64	108
18.66	107
18.68	105
18.7	108
18.72	104
18.74	113
18.76	108
18.78	109
18.8	110
18.82	112
18.84	111
18.86	109
18.88	106
18.9	109
18.92	113
18.94	108
18.96	107
18.98	109
19	107
19.02	108
19.04	112
19.06	105
19.08	109
19.1	107
19.12	112
19.14	110
19.16	104
19.18	106
19.2	106
19.22	108
19.24	114
19.26	110
19.28	108
19.3	105
19.32	108
19.34	106
19.36	103
19.38	106
19.4	105
19.42	112
19.44	114
19.46	107
19.48	107
19.5	104
19.52	108
19.54	107
19.56	108
19.58	110
19.6	106
19.62	110
19.64	108
19.66	107
19.68	108
19.7	112
19.72	107
19.74	107
19.76	106
19.78	112
19.8	112
19.82	110
19.84	107
19.86	110
19.88	112
19.9	108
19.92	109
19.94	109
19.96	109
19.98	112
20	105
20.02	109
20.04	106
20.06	107
20.08	981
20.1	2700
20.12	3825
20.14	4500
20.16	4500
20.18	6075
20.2	3600
20.22	3825
20.24	8325
20.26	6300
20.28	6075
20.3	4275
20.32	4950
20.34	6300
20.36	5175
20.38	3375
20.4	981
20.42	112
20.44	109
20.46	110
20.48	109
20.5	106
20.52	107
20.54	111
20.56	110
20.58	111
20.6	107
20.62	107
20.64	109
20.66	108
20.68	101
20.7	107
20.72	104
20.74	104
20.76	106
20.78	114
20.8	113
20.82	112
20.84	106
20.86	107
20.88	109
20.9	109
20.92	107
20.94	110
20.96	103
20.98	118
21	108
21.02	110
21.04	106
21.06	110
21.08	107
21.1	108
21.12	110
21.14	105
21.16	108
21.18	109
21.2	109
21.22	109
21.24	109
21.26	109
21.28	111
21.3	113
21.32	109
21.34	109
21.36	105
21.38	105
21.4	109
21.42	107
21.44	107
21.46	109
21.48	110
21.5	105
21.52	104
21.54	111
21.56	105
21.58	108
21.6	106
21.62	112
21.64	112
21.66	112
21.68	111
21.7	107
21.72	107
21.74	105
21.76	111
21.78	111
21.8	108
21.82	107
21.84	104
21.86	110
21.88	111
21.9	116
21.92	109
21.94	107
21.96	106
21.98	109
22	110
22.02	109
22.04	109
22.06	110
22.08	114
22.1	109
22.12	106
22.14	108
22.16	111
22.18	106
22.2	107
22.22	113
22.24	109
22.26	115
22.28	107
22.3	106
22.32	107
22.34	107
22.36	108
22.38	106
22.4	108
22.42	109
22.44	109
22.46	110
22.48	107
22.5	107
22.52	105
22.54	110
22.56	109
22.58	110
22.6	109
22.62	107
22.64	110
22.66	109
22.68	107
22.7	110
22.72	108
22.74	112
22.76	107
22.78	108
22.8	108
22.82	105
22.84	107
22.86	106
22.88	104
22.9	107
22.92	107
22.94	106
22.96	109
22.98	107
23	109
23.02	108
23.04	111
23.06	108
23.08	105
23.1	110
23.12	112
23.14	108
23.16	111
23.18	109
23.2	104
23.22	108
23.24	111
23.26	113
23.28	106
23.3	110
23.32	108
23.34	106
23.36	110
23.38	108
23.4	105
23.42	107
23.44	110
23.46	107
23.48	107
23.5	109
23.52	114
23.54	106
23.56	104
23.58	108
23.6	106
23.62	104
23.64	111
23.66	105
23.68	110
23.7	110
23.72	115
23.74	106
23.76	107
23.78	113
23.8	107
23.82	114
23.84	110
23.86	107
23.88	104
23.9	108
23.92	104
23.94	109
23.96	111
23.98	107
24	108
24.02	108
24.04	105
24.06	107
24.08	110
24.1	104
24.12	113
24.14	108
24.16	111
24.18	111
24.2	108
24.22	111
24.24	105
24.26	108
24.28	103
24.3	108
24.32	106
24.34	108
24.36	106
24.38	108
24.4	109
24.42	110
24.44	110
24.46	108
24.48	111
24.5	108
24.52	104
24.54	109
24.56	111
24.58	105
24.6	105
24.62	105
24.64	103
24.66	105
24.68	114
24.7	107
24.72	107
24.74	114
24.76	108
24.78	105
24.8	106
24.82	109
24.84	111
24.86	103
24.88	105
24.9	106
24.92	106
24.94	105
24.96	112
24.98	106
25	111
25.02	109
25.04	106
25.06	114
25.08	103
25.1	110
25.12	113
25.14	108
25.16	106
25.18	109
25.2	108
25.22	108
25.24	106
25.26	108
25.28	112
25.3	106
25.32	105
25.34	106
25.36	108
25.38	111
25.4	106
25.42	109
25.44	110
25.46	112
25.48	110
25.5	106
25.52	106
25.54	111
25.56	109
25.58	105
25.6	104
25.62	112
25.64	108
25.66	109
25.68	103
25.7	110
25.72	106
25.74	107
25.76	105
25.78	109
25.8	109
25.82	113
25.84	116
25.86	112
25.88	112
25.9	105
25.92	106
25.94	108
25.96	108
25.98	109
26	106
26.02	106
26.04	104
26.06	107
26.08	104
26.1	107
26.12	103
26.14	108
26.16	108
26.18	111
26.2	107
26.22	107
26.24	103
26.26	109
26.28	105
26.3	110
26.32	115
26.34	108
26.36	109
26.38	110
26.4	107
26.42	113
26.44	109
26.46	112
26.48	109
26.5	108
26.52	110
26.54	111
26.56	109
26.58	109
26.6	108
26.62	108
26.64	111
26.66	106
26.68	102
26.7	104
26.72	112
26.74	109
26.76	110
26.78	109
26.8	105
26.82	104
26.84	107
26.86	103
26.88	105
26.9	104
26.92	108
26.94	109
26.96	104
26.98	114
27	108
27.02	107
27.04	109
27.06	108
27.08	110
27.1	109
27.12	104
27.14	105
27.16	112
27.18	108
27.2	109
27.22	113
27.24	108
27.26	112
27.28	104
27.3	113
27.32	103
27.34	108
27.36	107
27.38	105
27.4	102
27.42	105
27.44	107
27.46	103
27.48	108
27.5	109
27.52	108
27.54	108
27.56	107
27.58	110
27.6	107
27.62	111
27.64	107
27.66	109
27.68	112
27.7	104
27.72	110
27.74	110
27.76	109
27.78	104
27.8	113
27.82	110
27.84	103
27.86	106
27.88	103
27.9	105
27.92	105
27.94	106
27.96	107
27.98	110
28	107
28.02	105
28.04	106
28.06	111
28.08	109
28.1	112
28.12	111
28.14	110
28.16	111
28.18	110
28.2	108
28.22	102
28.24	110
28.26	108
28.28	113
28.3	105
28.32	111
28.34	106
28.36	106
28.38	105
28.4	106
28.42	110
28.44	111
28.46	110
28.48	111
28.5	104
28.52	104
28.54	111
28.56	109
28.58	106
28.6	107
28.62	113
28.64	106
28.66	112
28.68	109
28.7	111
28.72	109
28.74	109
28.76	109
28.78	106
28.8	107
28.82	115
28.84	103
28.86	106
28.88	108
28.9	110
28.92	108
28.94	112
28.96	106
28.98	108
29	108
29.02	110
29.04	108
29.06	105
29.08	110
29.1	105
29.12	104
29.14	106
29.16	105
29.18	109
29.2	106
29.22	107
29.24	104
29.26	107
29.28	110
29.3	106
29.32	107
29.34	109
29.36	106
29.38	105
29.4	107
29.42	110
29.44	105
29.46	106
29.48	106
29.5	105
29.52	111
29.54	106
29.56	108
29.58	104
29.6	109
29.62	108
29.64	111
29.66	111
29.68	111
29.7	104
29.72	108
29.74	105
29.76	110
29.78	108
29.8	105
29.82	108
29.84	102
29.86	113
29.88	108
29.9	115
29.92	109
29.94	111
29.96	105
29.98	109
30	107
30.02	101
30.04	111
30.06	103
30.08	105
30.1	105
30.12	107
30.14	108
30.16	105
30.18	106
30.2	103
30.22	106
30.24	112
30.26	106
30.28	111
30.3	111
30.32	109
30.34	107
30.36	111
30.38	107
30.4	105
30.42	110
30.44	110
30.46	104
30.48	104
30.5	107
30.52	108
30.54	108
30.56	111
30.58	104
30.6	104
30.62	108
30.64	109
30.66	110
30.68	108
30.7	109
30.72	104
30.74	106
30.76	103
30.78	101
30.8	113
30.82	105
30.84	106
30.86	106
30.88	111
30.9	112
30.92	106
30.94	110
30.96	106
30.98	106
31	105
31.02	101
31.04	109
31.06	106
31.08	109
31.1	105
31.12	111
31.14	105
31.16	107
31.18	107
31.2	105
31.22	109
31.24	108
31.26	105
31.28	111
31.3	109
31.32	108
31.34	113
31.36	103
31.38	106
31.4	105
31.42	110
31.44	109
31.46	111
31.48	107
31.5	106
31.52	108
31.54	106
31.56	108
31.58	104
31.6	103
31.62	108
31.64	107
31.66	106
31.68	106
31.7	106
31.72	107
31.74	108
31.76	103
31.78	106
31.8	110
31.82	104
31.84	106
31.86	107
31.88	107
31.9	106
31.92	108
31.94	103
31.96	109
31.98	106
32	112
32.02	107
32.04	104
32.06	103
32.08	106
32.1	105
32.12	107
32.14	106
32.16	108
32.18	104
32.2	105
32.22	108
32.24	109
32.26	107
32.28	103
32.3	105
32.32	106
32.34	105
32.36	103
32.38	110
32.4	107
32.42	106
32.44	103
32.46	105
32.48	108
32.5	104
32.52	104
32.54	104
32.56	108
32.58	107
32.6	107
32.62	107
32.64	103
32.66	110
32.68	103
32.7	107
32.72	105
32.74	100
32.76	110
32.78	105
32.8	108
32.82	108
32.84	110
32.86	110
32.88	104
32.9	107
32.92	104
32.94	109
32.96	107
32.98	103
33	109
33.02	107
33.04	106
33.06	105
33.08	105
33.1	105
33.12	105
33.14	106
33.16	108
33.18	106
33.2	105
33.22	105
33.24	105
33.26	108
33.28	106
33.3	104
33.32	103
33.34	108
33.36	107
33.38	102
33.4	111
33.42	104
33.44	105
33.46	104
33.48	107
33.5	111
33.52	105
33.54	106
33.56	109
33.58	104
33.6	106
33.62	109
33.64	112
33.66	103
33.68	105
33.7	107
33.72	111
33.74	103
33.76	104
33.78	106
33.8	105
33.82	106
33.84	113
33.86	106
33.88	108
33.9	107
33.92	105
33.94	108
33.96	103
33.98	110
34	103
34.02	108
34.04	104
34.06	108
34.08	106
34.1	101
34.12	105
34.14	106
34.16	108
34.18	111
34.2	105
34.22	107
34.24	103
34.26	108
34.28	106
34.3	107
34.32	105
34.34	107
34.36	112
34.38	110
34.4	103
34.42	110
34.44	109
34.46	106
34.48	103
34.5	109
34.52	107
34.54	108
34.56	104
34.58	112
34.6	104
34.62	103
34.64	106
34.66	106
34.68	106
34.7	104
34.72	106
34.74	106
34.76	111
34.78	109
34.8	107
34.82	107
34.84	110
34.86	107
34.88	108
34.9	106
34.92	108
34.94	106
34.96	102
34.98	108
35	105
35.02	105
35.04	101
35.06	109
35.08	106
35.1	103
35.12	105
35.14	107
35.16	108
35.18	109
35.2	107
35.22	106
35.24	105
35.26	102
35.28	101
35.3	107
35.32	108
35.34	105
35.36	106
35.38	108
35.4	107
35.42	106
35.44	101
35.46	102
35.48	106
35.5	105
35.52	107
35.54	106
35.56	109
35.58	108
35.6	109
35.62	109
35.64	107
35.66	105
35.68	113
35.7	109
35.72	107
35.74	109
35.76	104
35.78	110
35.8	103
35.82	111
35.84	105
35.86	105
35.88	110
35.9	111
35.92	105
35.94	107
35.96	104
35.98	108
36	101
36.02	105
36.04	106
36.06	106
36.08	108
36.1	103
36.12	103
36.14	103
36.16	104
36.18	103
36.2	107
36.22	108
36.24	104
36.26	107
36.28	108
36.3	112
36.32	107
36.34	104
36.36	105
36.38	104
36.4	105
36.42	106
36.44	105
36.46	106
36.48	107
36.5	106
36.52	107
36.54	104
36.56	108
36.58	109
36.6	109
36.62	105
36.64	108
36.66	109
36.68	106
36.7	108
36.72	103
36.74	110
36.76	105
36.78	111
36.8	107
36.82	109
36.84	105
36.86	111
36.88	109
36.9	108
36.92	106
36.94	108
36.96	106
36.98	102
37	103
37.02	103
37.04	110
37.06	103
37.08	105
37.1	106
37.12	109
37.14	105
37.16	104
37.18	107
37.2	106
37.22	108
37.24	108
37.26	106
37.28	106
37.3	106
37.32	103
37.34	111
37.36	106
37.38	104
37.4	107
37.42	106
37.44	108
37.46	109
37.48	108
37.5	106
37.52	105
37.54	103
37.56	109
37.58	102
37.6	106
37.62	106
37.64	108
37.66	106
37.68	108
37.7	106
37.72	112
37.74	107
37.76	103
37.78	107
37.8	104
37.82	105
37.84	109
37.86	103
37.88	105
37.9	105
37.92	107
37.94	105
37.96	106
37.98	106
38	104
38.02	103
38.04	103
38.06	102
38.08	109
38.1	104
38.12	105
38.14	105
38.16	109
38.18	104
38.2	105
38.22	109
38.24	107
38.26	104
38.28	103
38.3	104
38.32	105
38.34	109
38.36	106
38.38	106
38.4	109
38.42	105
38.44	106
38.46	104
38.48	105
38.5	110
38.52	102
38.54	103
38.56	104
38.58	105
38.6	104
38.62	105
38.64	103
38.66	107
38.68	111
38.7	104
38.72	107
38.74	111
38.76	103
38.78	105
38.8	108
38.82	110
38.84	107
38.86	106
38.88	107
38.9	107
38.92	107
38.94	105
38.96	106
38.98	102
39	106
39.02	107
39.04	109
39.06	106
39.08	103
39.1	107
39.12	105
39.14	103
39.16	102
39.18	108
39.2	109
39.22	103
39.24	105
39.26	109
39.28	107
39.3	104
39.32	104
39.34	104
39.36	110
39.38	108
39.4	106
39.42	113
39.44	106
39.46	103
39.48	107
39.5	107
39.52	105
39.54	102
39.56	105
39.58	106
39.6	105
39.62	111
39.64	106
39.66	105
39.68	107
39.7	112
39.72	105
39.74	110
39.76	107
39.78	106
39.8	106
39.82	111
39.84	110
39.86	110
39.88	111
39.9	111
39.92	103
39.94	105
39.96	109
39.98	106
40	106
40.02	104
40.04	109
40.06	108
40.08	108
40.1	109
40.12	104
40.14	108
40.16	110
40.18	107
40.2	111
40.22	109
40.24	105
40.26	104
40.28	111
40.3	113
40.32	107
40.34	107
40.36	108
40.38	108
40.4	106
40.42	981
40.44	2556
40.46	2763
40.48	4005
40.5	5040
40.52	7524
40.54	15390
40.56	21393
40.58	23670
40.6	33399
40.62	39195
40.64	41265
40.66	46440
40.68	44370
40.7	49338
40.72	38574
40.74	38781
40.76	31536
40.78	29466
40.8	30915
40.82	27810
40.84	20151
40.86	22842
40.88	19323
40.9	19944
40.92	15804
40.94	14148
40.96	13320
40.98	9594
41	1215
41.02	130
41.04	122
41.06	113
41.08	115
41.1	114
41.12	109
41.14	106
41.16	107
41.18	109
41.2	107
41.22	110
41.24	103
41.26	106
41.28	112
41.3	107
41.32	104
41.34	108
41.36	112
41.38	107
41.4	110
41.42	107
41.44	108
41.46	104
41.48	109
41.5	106
41.52	108
41.54	104
41.56	104
41.58	106
41.6	107
41.62	105
41.64	105
41.66	103
41.68	107
41.7	109
41.72	106
41.74	110
41.76	106
41.78	106
41.8	108
41.82	106
41.84	109
41.86	105
41.88	105
41.9	104
41.92	115
41.94	107
41.96	103
41.98	107
42	103
42.02	105
42.04	108
42.06	107
42.08	105
42.1	103
42.12	107
42.14	109
42.16	104
42.18	109
42.2	106
42.22	105
42.24	104
42.26	108
42.28	102
42.3	108
42.32	108
42.34	102
42.36	110
42.38	106
42.4	111
42.42	112
42.44	107
42.46	104
42.48	108
42.5	106
42.52	108
42.54	103
42.56	107
42.58	104
42.6	106
42.62	109
42.64	106
42.66	108
42.68	108
42.7	104
42.72	106
42.74	105
42.76	103
42.78	107
42.8	107
42.82	105
42.84	104
42.86	109
42.88	107
42.9	103
42.92	105
42.94	110
42.96	107
42.98	111
43	106
43.02	105
43.04	107
43.06	107
43.08	107
43.1	108
43.12	108
43.14	103
43.16	107
43.18	110
43.2	107
43.22	110
43.24	108
43.26	107
43.28	106
43.3	107
43.32	102
43.34	106
43.36	102
43.38	106
43.4	104
43.42	107
43.44	108
43.46	111
43.48	111
43.5	104
43.52	110
43.54	105
43.56	108
43.58	108
43.6	109
43.62	104
43.64	104
43.66	106
43.68	106
43.7	110
43.72	109
43.74	108
43.76	109
43.78	102
43.8	107
43.82	105
43.84	102
43.86	109
43.88	104
43.9	105
43.92	103
43.94	110
43.96	108
43.98	113
44	110
44.02	104
44.04	106
44.06	107
44.08	115
44.1	109
44.12	110
44.14	105
44.16	105
44.18	105
44.2	109
44.22	103
44.24	108
44.26	103
44.28	104
44.3	104
44.32	105
44.34	109
44.36	108
44.38	107
44.4	106
44.42	104
44.44	113
44.46	105
44.48	104
44.5	110
44.52	108
44.54	105
44.56	108
44.58	106
44.6	109
44.62	104
44.64	105
44.66	106
44.68	107
44.7	106
44.72	106
44.74	106
44.76	109
44.78	109
44.8	105
44.82	112
44.84	109
44.86	106
44.88	108
44.9	110
44.92	106
44.94	105
44.96	106
44.98	104
45	109
45.02	107
45.04	106
45.06	106
45.08	105
45.1	104
45.12	107
45.14	106
45.16	103
45.18	106
45.2	110
45.22	102
45.24	105
45.26	109
45.28	107
45.3	105
45.32	111
45.34	105
45.36	108
45.38	108
45.4	112
45.42	107
45.44	104
45.46	107
45.48	104
45.5	104
45.52	109
45.54	107
45.56	104
45.58	109
45.6	110
45.62	110
45.64	108
45.66	107
45.68	106
45.7	107
45.72	106
45.74	110
45.76	107
45.78	104
45.8	103
45.82	104
45.84	106
45.86	109
45.88	102
45.9	106
45.92	105
45.94	106
45.96	101
45.98	103
46	104
46.02	102
46.04	110
46.06	106
46.08	105
46.1	105
46.12	105
46.14	107
46.16	103
46.18	105
46.2	105
46.22	106
46.24	103
46.26	105
46.28	105
46.3	103
46.32	107
46.34	107
46.36	107
46.38	104
46.4	104
46.42	106
46.44	106
46.46	104
46.48	105
46.5	102
46.52	105
46.54	108
46.56	104
46.58	106
46.6	104
46.62	101
46.64	104
46.66	102
46.68	106
46.7	106
46.72	107
46.74	104
46.76	109
46.78	107
46.8	104
46.82	109
46.84	104
46.86	109
46.88	111
46.9	107
46.92	102
46.94	109
46.96	108
46.98	109
47	106
47.02	107
47.04	107
47.06	103
47.08	104
47.1	108
47.12	105
47.14	106
47.16	107
47.18	106
47.2	107
47.22	103
47.24	108
47.26	115
47.28	103
47.3	108
47.32	105
47.34	107
47.36	101
47.38	105
47.4	107
47.42	107
47.44	110
47.46	107
47.48	103
47.5	109
47.52	108
47.54	104
47.56	106
47.58	103
47.6	107
47.62	110
47.64	105
47.66	110
47.68	106
47.7	108
47.72	102
47.74	105
47.76	105
47.78	101
47.8	107
47.82	106
47.84	107
47.86	100
47.88	109
47.9	100
47.92	104
47.94	104
47.96	102
47.98	109
48	103
48.02	103
48.04	104
48.06	103
48.08	107
48.1	104
48.12	103
48.14	113
48.16	107
48.18	104
48.2	106
48.22	102
48.24	110
48.26	108
48.28	103
48.3	108
48.32	103
48.34	110
48.36	104
48.38	108
48.4	106
48.42	108
48.44	105
48.46	111
48.48	111
48.5	106
48.52	102
48.54	108
48.56	102
48.58	107
48.6	104
48.62	106
48.64	110
48.66	102
48.68	103
48.7	104
48.72	107
48.74	103
48.76	107
48.78	106
48.8	109
48.82	108
48.84	106
48.86	102
48.88	106
48.9	109
48.92	108
48.94	105
48.96	107
48.98	107
49	103
49.02	102
49.04	105
49.06	110
49.08	106
49.1	104
49.12	105
49.14	107
49.16	106
49.18	104
49.2	104
49.22	104
49.24	109
49.26	105
49.28	104
49.3	106
49.32	101
49.34	105
49.36	105
49.38	103
49.4	104
49.42	106
49.44	105
49.46	108
49.48	105
49.5	108
49.52	106
49.54	110
49.56	104
49.58	106
49.6	103
49.62	106
49.64	104
49.66	105
49.68	103
49.7	107
49.72	103
49.74	108
49.76	106
49.78	103
49.8	107
49.82	104
49.84	103
49.86	106
49.88	105
49.9	106
49.92	104
49.94	105
[truncated: 1,440 more rows]

## Sheet: Fig. 1b
Fig. 1b
Omega (degrees)	Intensity (a.u.)
-0.276	17
-0.275	18
-0.274	16
-0.273	24
-0.272	22
-0.271	21
-0.27	15
-0.269	21
-0.268	21
-0.267	20
-0.266	22
-0.265	23
-0.264	23
-0.263	25
-0.262	18
-0.261	18
-0.26	19
-0.259	15
-0.258	15
-0.257	8
-0.256	19
-0.255	7
-0.254	26
-0.253	18
-0.252	17
-0.251	21
-0.25	18
-0.249	11
-0.248	19
-0.247	13
-0.246	20
-0.245	15
-0.244	19
-0.243	17
-0.242	27
-0.241	20
-0.24	18
-0.239	22
-0.238	15
-0.237	20
-0.236	19
-0.235	24
-0.234	18
-0.233	14
-0.232	13
-0.231	16
-0.23	13
-0.229	18
-0.228	19
-0.227	15
-0.226	8
-0.225	23
-0.224	15
-0.223	20
-0.222	23
-0.221	15
-0.22	18
-0.219	20
-0.218	18
-0.217	15
-0.216	14
-0.215	19
-0.214	18
-0.213	20
-0.212	28
-0.211	18
-0.21	31
-0.209	11
-0.208	19
-0.207	16
-0.206	15
-0.205	22
-0.204	14
-0.203	18
-0.202	13
-0.201	22
-0.2	22
-0.199	17
-0.198	15
-0.197	20
-0.196	23
-0.195	20
-0.194	22
-0.193	16
-0.192	24
-0.191	18
-0.19	14
-0.189	12
-0.188	14
-0.187	17
-0.186	16
-0.185	18
-0.184	10
-0.183	20
-0.182	22
-0.181	15
-0.18	20
-0.179	21
-0.178	20
-0.177	16
-0.176	21
-0.175	17
-0.174	29
-0.173	26
-0.172	22
-0.171	21
-0.17	19
-0.169	25
-0.168	18
-0.167	20
-0.166	20
-0.165	15
-0.164	16
-0.163	22
-0.162	14
-0.161	16
-0.16	18
-0.159	25
-0.158	19
-0.157	19
-0.156	15
-0.155	20
-0.154	20
-0.153	13
-0.152	19
-0.151	16
-0.15	18
-0.149	20
-0.148	24
-0.147	15
-0.146	12
-0.145	18
-0.144	20
-0.143	25
-0.142	14
-0.141	7
-0.14	19
-0.139	17
-0.138	21
-0.137	28
-0.136	21
-0.135	22
-0.134	11
-0.133	25
-0.132	20
-0.131	16
-0.13	15
-0.129	23
-0.128	22
-0.127	24
-0.126	16
-0.125	23
-0.124	20
-0.123	23
-0.122	18
-0.121	14
-0.12	15
-0.119	15
-0.118	34
-0.117	20
-0.116	22
-0.115	22
-0.114	27
-0.113	24
-0.112	19
-0.111	25
-0.11	19
-0.109	33
-0.108	24
-0.107	20
-0.106	17
-0.105	18
-0.104	22
-0.103	26
-0.102	19
-0.101	27
-0.1	18
-0.099	27
-0.098	21
-0.097	24
-0.096	23
-0.095	30
-0.094	24
-0.093	26
-0.092	32
-0.091	40
-0.09	21
-0.089	32
-0.088	29
-0.087	30
-0.086	35
-0.085	31
-0.084	36
-0.083	34
-0.082	30
-0.081	33
-0.08	30
-0.079	41
-0.078	23
-0.077	32
-0.076	49
-0.075	46
-0.074	32
-0.073	44
-0.072	46
-0.071	52
-0.07	42
-0.069	53
-0.068	52
-0.067	68
-0.066	46
-0.065	55
-0.064	47
-0.063	50
-0.062	50
-0.061	56
-0.06	64
-0.059	76
-0.058	66
-0.057	64
-0.056	69
-0.055	82
-0.054	84
-0.053	106
-0.052	101
-0.051	89
-0.05	133
-0.049	166
-0.048	160
-0.047	142
-0.046	168
-0.045	171
-0.044	156
-0.043	200
-0.042	202
-0.041	183
-0.04	235
-0.039	243
-0.038	293
-0.037	358
-0.036	377
-0.035	411
-0.034	452
-0.033	578
-0.032	673
-0.031	764
-0.03	805
-0.029	990
-0.028	1021
-0.027	1117
-0.026	1224
-0.025	1321
-0.024	1445
-0.023	1506
-0.022	1623
-0.021	1747
-0.02	1864
-0.019	2124
-0.018	2414
-0.017	2629
-0.016	2929
-0.015	3266
-0.014	3576
-0.013	3993
-0.012	4459
-0.011	4825
-0.01	5027
-0.009	5289
-0.008	6012
-0.007	6866
-0.006	7616
-0.005	8108
-0.004	9289
-0.003	10325
-0.002	11541
-0.001	12799
0	14288
0.001	14205
0.002	13153
0.003	12325
0.004	11489
0.005	10551
0.006	9935
0.007	9206
0.008	8487
0.009	6785
0.01	5567
0.011	5122
0.012	4536
0.013	4030
0.014	3374
0.015	3107
0.016	2770
0.017	2361
0.018	2171
0.019	2054
0.02	1606
0.021	1363
0.022	971
0.023	704
0.024	478
0.025	418
0.026	350
0.027	296
0.028	307
0.029	278
0.03	256
0.031	241
0.032	229
0.033	215
0.034	202
0.035	165
0.036	167
0.037	159
0.038	131
0.039	111
0.04	117
0.041	94
0.042	87
0.043	72
0.044	26
0.045	43
0.046	52
0.047	50
0.048	47
0.049	36
0.05	33
0.051	35
0.052	33
0.053	34
0.054	29
0.055	33
0.056	33
0.057	29
0.058	32
0.059	20
0.06	22
0.061	21
0.062	29
0.063	25
0.064	25
0.065	28
0.066	15
0.067	29
0.068	31
0.069	14
0.07	20
0.071	17
0.072	22
0.073	18
0.074	25
0.075	26
0.076	20
0.077	20
0.078	16
0.079	14
0.08	22
0.081	17
0.082	15
0.083	16
0.084	21
0.085	21
0.086	28
0.087	19
0.088	22
0.089	15
0.09	22
0.091	19
0.092	17
0.093	20
0.094	27
0.095	16
0.096	21
0.097	16
0.098	16
0.099	21
0.1	13
0.101	20
0.102	25
0.103	25
0.104	13
0.105	17
0.106	18
0.107	18
0.108	23
0.109	18
0.11	11
0.111	17
0.112	16
0.113	16
0.114	20
0.115	23
0.116	19
0.117	22
0.118	20
0.119	26
0.12	19
0.121	13
0.122	20
0.123	17
0.124	19
0.125	16
0.126	19
0.127	13
0.128	14
0.129	25
0.13	17
0.131	17
0.132	24
0.133	13
0.134	21
0.135	25
0.136	14
0.137	18
0.138	16
0.139	16
0.14	15
0.141	22
0.142	13
0.143	19
0.144	15
0.145	20
0.146	12
0.147	19
0.148	16
0.149	12
0.15	16
0.151	16
0.152	12
0.153	15
0.154	21
0.155	12
0.156	15
0.157	14
0.158	18
0.159	15
0.16	16
0.161	13
0.162	18
0.163	17
0.164	23
0.165	12
0.166	18
0.167	19
0.168	12
0.169	15
0.17	11
0.171	15
0.172	23
0.173	11
0.174	15
0.175	13
0.176	16
0.177	15
0.178	16
0.179	21
0.18	17
0.181	24
0.182	15
0.183	13
0.184	13
0.185	19
0.186	20
0.187	17
0.188	13
0.189	18
0.19	20
0.191	20
0.192	13
0.193	16
0.194	18
0.195	14
0.196	15
0.197	12
0.198	15
0.199	13
0.2	13
0.201	19
0.202	13
0.203	13
0.204	17
0.205	18
0.206	19
0.207	7
0.208	19
0.209	12
0.21	23
0.211	9
0.212	15
0.213	13
0.214	20
0.215	12
0.216	16
0.217	9
0.218	12
0.219	13
0.22	9
0.221	15
0.222	16
0.223	21
0.224	11
0.225	7
0.226	10
0.227	21
0.228	12
0.229	19
0.23	12
0.231	14
0.232	11
0.233	13
0.234	21
0.235	16
0.236	11
0.237	17
0.238	14
0.239	24
0.24	15
0.241	22
0.242	21
0.243	32
0.244	26
0.245	39
0.246	26
0.247	24
0.248	30
0.249	15
0.25
0.251
0.252
0.253
0.254
0.255
0.256
0.257
0.258
0.259
0.26
0.261
0.262
0.263
0.264
0.265
0.266
0.267
0.268
0.269
0.27
0.271
0.272
0.273
0.274
0.275
0.276
0.277
0.278
0.279
0.28
0.281
0.282
0.283
0.284
0.285
0.286
0.287
0.288
0.289
0.29
0.291
0.292
0.293
0.294
0.295
0.296
0.297
0.298
0.299
0.3
0.301
0.302
0.303
0.304
0.305
0.306
0.307
0.308
0.309
0.31
0.311
0.312
0.313
0.314
0.315
0.316
0.317
0.318
0.319
0.32
0.321
0.322
0.323
0.324

## Sheet: Fig. 1c
Fig. 1c
Phi (degrees)	Intensity (a.u.)
-120	0
-119.9	0
-119.8	0
-119.7	0
-119.6	2
-119.5	1
-119.4	0
-119.3	1
-119.2	2
-119.1	2
-119	0
-118.9	0
-118.8	1
-118.7	0
-118.6	1
-118.5	0
-118.4	1
-118.3	1
-118.2	2
-118.1	1
-118	0
-117.9	3
-117.8	1
-117.7	0
-117.6	2
-117.5	1
-117.4	3
-117.3	3
-117.2	1
-117.1	0
-117	2
-116.9	1
-116.8	0
-116.7	1
-116.6	0
-116.5	1
-116.4	0
-116.3	1
-116.2	0
-116.1	2
-116	0
-115.9	1
-115.8	0
-115.7	0
-115.6	1
-115.5	0
-115.4	1
-115.3	0
-115.2	1
-115.1	0
-115	3
-114.9	2
-114.8	1
-114.7	0
-114.6	0
-114.5	0
-114.4	2
-114.3	0
-114.2	1
-114.1	1
-114	2
-113.9	0
-113.8	6
-113.7	2
-113.6	1
-113.5	1
-113.4	0
-113.3	2
-113.2	0
-113.1	1
-113	0
-112.9	1
-112.8	2
-112.7	0
-112.6	1
-112.5	2
-112.4	0
-112.3	0
-112.2	0
-112.1	1
-112	0
-111.9	2
-111.8	0
-111.7	0
-111.6	1
-111.5	1
-111.4	0
-111.3	1
-111.2	1
-111.1	1
-111	1
-110.9	1
-110.8	2
-110.7	0
-110.6	3
-110.5	1
-110.4	0
-110.3	0
-110.2	3
-110.1	2
-110	0
-109.9	3
-109.8	2
-109.7	2
-109.6	1
-109.5	1
-109.4	4
-109.3	4
-109.2	0
-109.1	0
-109	0
-108.9	1
-108.8	1
-108.7	1
-108.6	2
-108.5	0
-108.4	1
-108.3	1
-108.2	2
-108.1	0
-108	3
-107.9	0
-107.8	1
-107.7	0
-107.6	1
-107.5	1
-107.4	1
-107.3	4
-107.2	2
-107.1	2
-107	0
-106.9	0
-106.8	2
-106.7	3
-106.6	0
-106.5	0
-106.4	0
-106.3	1
-106.2	2
-106.1	0
-106	1
-105.9	1
-105.8	1
-105.7	0
-105.6	1
-105.5	2
-105.4	1
-105.3	3
-105.2	1
-105.1	2
-105	0
-104.9	4
-104.8	1
-104.7	0
-104.6	2
-104.5	0
-104.4	2
-104.3	0
-104.2	1
-104.1	0
-104	2
-103.9	0
-103.8	1
-103.7	2
-103.6	0
-103.5	2
-103.4	0
-103.3	2
-103.2	0
-103.1	0
-103	1
-102.9	0
-102.8	3
-102.7	3
-102.6	1
-102.5	0
-102.4	1
-102.3	0
-102.2	2
-102.1	0
-102	2
-101.9	1
-101.8	0
-101.7	1
-101.6	0
-101.5	0
-101.4	0
-101.3	0
-101.2	0
-101.1	2
-101	1
-100.9	1
-100.8	2
-100.7	2
-100.6	2
-100.5	1
-100.4	1
-100.3	0
-100.2	1
-100.1	1
-100	1
-99.9	1
-99.8	1
-99.7	0
-99.6	1
-99.5	1
-99.4	1
-99.3	0
-99.2	0
-99.1	1
-99	1
-98.9	2
-98.8	0
-98.7	2
-98.6	1
-98.5	0
-98.4	1
-98.3	1
-98.2	1
-98.1	2
-98	0
-97.9	2
-97.8	1
-97.7	3
-97.6	0
-97.5	0
-97.4	3
-97.3	0
-97.2	0
-97.1	2
-97	2
-96.9	3
-96.8	2
-96.7	1
-96.6	0
-96.5	0
-96.4	2
-96.3	1
-96.2	1
-96.1	2
-96	2
-95.9	0
-95.8	0
-95.7	0
-95.6	0
-95.5	0
-95.4	3
-95.3	2
-95.2	1
-95.1	2
-95	1
-94.9	3
-94.8	1
-94.7	0
-94.6	0
-94.5	4
-94.4	2
-94.3	0
-94.2	0
-94.1	0
-94	1
-93.9	0
-93.8	1
-93.7	0
-93.6	1
-93.5	0
-93.4	2
-93.3	1
-93.2	0
-93.1	2
-93	1
-92.9	1
-92.8	1
-92.7	2
-92.6	0
-92.5	4
-92.4	1
-92.3	1
-92.2	1
-92.1	2
-92	2
-91.9	2
-91.8	1
-91.7	2
-91.6	4
-91.5	2
-91.4	0
-91.3	1
-91.2	0
-91.1	4
-91	0
-90.9	1
-90.8	2
-90.7	1
-90.6	1
-90.5	1
-90.4	0
-90.3	1
-90.2	0
-90.1	2
-90	1
-89.9	0
-89.8	1
-89.7	1
-89.6	0
-89.5	2
-89.4	2
-89.3	2
-89.2	0
-89.1	1
-89	2
-88.9	1
-88.8	1
-88.7	1
-88.6	2
-88.5	1
-88.4	2
-88.3	3
-88.2	1
-88.1	1
-88	2
-87.9	0
-87.8	0
-87.7	0
-87.6	0
-87.5	0
-87.4	1
-87.3	0
-87.2	0
-87.1	0
-87	2
-86.9	3
-86.8	0
-86.7	1
-86.6	0
-86.5	1
-86.4	3
-86.3	1
-86.2	0
-86.1	0
-86	0
-85.9	3
-85.8	2
-85.7	1
-85.6	0
-85.5	0
-85.4	0
-85.3	2
-85.2	0
-85.1	1
-85	0
-84.9	2
-84.8	3
-84.7	1
-84.6	3
-84.5	1
-84.4	2
-84.3	2
-84.2	2
-84.1	0
-84	0
-83.9	2
-83.8	3
-83.7	0
-83.6	1
-83.5	3
-83.4	1
-83.3	3
-83.2	0
-83.1	1
-83	0
-82.9	0
-82.8	3
-82.7	0
-82.6	2
-82.5	3
-82.4	2
-82.3	1
-82.2	0
-82.1	2
-82	0
-81.9	3
-81.8	1
-81.7	1
-81.6	0
-81.5	3
-81.4	2
-81.3	1
-81.2	1
-81.1	0
-81	0
-80.9	1
-80.8	3
-80.7	0
-80.6	0
-80.5	0
-80.4	0
-80.3	1
-80.2	3
-80.1	2
-80	3
-79.9	2
-79.8	1
-79.7	1
-79.6	2
-79.5	1
-79.4	0
-79.3	0
-79.2	0
-79.1	1
-79	2
-78.9	3
-78.8	1
-78.7	0
-78.6	1
-78.5	0
-78.4	1
-78.3	2
-78.2	2
-78.1	0
-78	0
-77.9	3
-77.8	2
-77.7	4
-77.6	1
-77.5	3
-77.4	1
-77.3	1
-77.2	3
-77.1	1
-77	0
-76.9	0
-76.8	1
-76.7	2
-76.6	2
-76.5	0
-76.4	1
-76.3	1
-76.2	1
-76.1	0
-76	1
-75.9	1
-75.8	1
-75.7	2
-75.6	1
-75.5	2
-75.4	0
-75.3	0
-75.2	1
-75.1	1
-75	2
-74.9	1
-74.8	1
-74.7	0
-74.6	1
-74.5	1
-74.4	1
-74.3	1
-74.2	0
-74.1	1
-74	0
-73.9	3
-73.8	2
-73.7	1
-73.6	0
-73.5	1
-73.4	0
-73.3	2
-73.2	1
-73.1	1
-73	0
-72.9	1
-72.8	2
-72.7	3
-72.6	0
-72.5	0
-72.4	2
-72.3	1
-72.2	3
-72.1	1
-72	0
-71.9	1
-71.8	2
-71.7	1
-71.6	1
-71.5	1
-71.4	2
-71.3	0
-71.2	2
-71.1	1
-71	0
-70.9	3
-70.8	2
-70.7	1
-70.6	1
-70.5	3
-70.4	1
-70.3	0
-70.2	3
-70.1	0
-70	1
-69.9	0
-69.8	4
-69.7	1
-69.6	1
-69.5	3
-69.4	0
-69.3	1
-69.2	2
-69.1	1
-69	2
-68.9	0
-68.8	0
-68.7	1
-68.6	4
-68.5	1
-68.4	2
-68.3	2
-68.2	1
-68.1	3
-68	1
-67.9	6
-67.8	3
-67.7	1
-67.6	2
-67.5	1
-67.4	1
-67.3	1
-67.2	2
-67.1	8
-67	165
-66.9	260
-66.8	100
-66.7	2
-66.6	7
-66.5	7
-66.4	12
-66.3	2
-66.2	0
-66.1	1
-66	1
-65.9	3
-65.8	1
-65.7	3
-65.6	2
-65.5	0
-65.4	1
-65.3	0
-65.2	0
-65.1	4
-65	0
-64.9	1
-64.8	2
-64.7	3
-64.6	1
-64.5	1
-64.4	1
-64.3	2
-64.2	0
-64.1	0
-64	0
-63.9	1
-63.8	1
-63.7	3
-63.6	1
-63.5	1
-63.4	0
-63.3	2
-63.2	3
-63.1	1
-63	0
-62.9	0
-62.8	0
-62.7	1
-62.6	0
-62.5	0
-62.4	1
-62.3	1
-62.2	1
-62.1	4
-62	2
-61.9	1
-61.8	1
-61.7	2
-61.6	0
-61.5	2
-61.4	1
-61.3	1
-61.2	2
-61.1	2
-61	2
-60.9	3
-60.8	1
-60.7	0
-60.6	1
-60.5	0
-60.4	0
-60.3	0
-60.2	0
-60.1	2
-60	0
-59.9	1
-59.8	1
-59.7	1
-59.6	1
-59.5	1
-59.4	3
-59.3	1
-59.2	2
-59.1	0
-59	0
-58.9	0
-58.8	1
-58.7	0
-58.6	2
-58.5	1
-58.4	1
-58.3	1
-58.2	1
-58.1	2
-58	3
-57.9	1
-57.8	3
-57.7	1
-57.6	0
-57.5	1
-57.4	1
-57.3	0
-57.2	2
-57.1	1
-57	1
-56.9	1
-56.8	1
-56.7	2
-56.6	1
-56.5	2
-56.4	2
-56.3	1
-56.2	2
-56.1	0
-56	1
-55.9	2
-55.8	1
-55.7	4
-55.6	2
-55.5	1
-55.4	2
-55.3	1
-55.2	1
-55.1	0
-55	2
-54.9	0
-54.8	1
-54.7	1
-54.6	1
-54.5	2
-54.4	0
-54.3	1
-54.2	1
-54.1	0
-54	1
-53.9	0
-53.8	4
-53.7	1
-53.6	1
-53.5	2
-53.4	2
-53.3	1
-53.2	1
-53.1	0
-53	3
-52.9	2
-52.8	0
-52.7	2
-52.6	2
-52.5	2
-52.4	1
-52.3	0
-52.2	3
-52.1	1
-52	0
-51.9	3
-51.8	3
-51.7	0
-51.6	0
-51.5	1
-51.4	3
-51.3	0
-51.2	1
-51.1	1
-51	2
-50.9	3
-50.8	2
-50.7	2
-50.6	0
-50.5	2
-50.4	1
-50.3	2
-50.2	0
-50.1	1
-50	1
-49.9	3
-49.8	1
-49.7	1
-49.6	0
-49.5	0
-49.4	2
-49.3	0
-49.2	2
-49.1	5
-49	1
-48.9	1
-48.8	2
-48.7	2
-48.6	0
-48.5	1
-48.4	1
-48.3	1
-48.2	2
-48.1	3
-48	7
-47.9	1
-47.8	1
-47.7	1
-47.6	1
-47.5	0
-47.4	1
-47.3	3
-47.2	3
-47.1	2
-47	0
-46.9	2
-46.8	1
-46.7	2
-46.6	2
-46.5	4
-46.4	1
-46.3	3
-46.2	2
-46.1	3
-46	4
-45.9	1
-45.8	3
-45.7	2
-45.6	2
-45.5	0
-45.4	1
-45.3	4
-45.2	1
-45.1	3
-45	7
-44.9	2
-44.8	1
-44.7	3
-44.6	2
-44.5	2
-44.4	1
-44.3	2
-44.2	1
-44.1	1
-44	0
-43.9	1
-43.8	0
-43.7	2
-43.6	2
-43.5	2
-43.4	3
-43.3	3
-43.2	1
-43.1	2
-43	5
-42.9	2
-42.8	0
-42.7	4
-42.6	3
-42.5	3
-42.4	4
-42.3	3
-42.2	1
-42.1	2
-42	3
-41.9	2
-41.8	3
-41.7	0
-41.6	1
-41.5	1
-41.4	0
-41.3	4
-41.2	2
-41.1	1
-41	0
-40.9	0
-40.8	1
-40.7	1
-40.6	3
-40.5	2
-40.4	2
-40.3	2
-40.2	5
-40.1	5
-40	0
-39.9	5
-39.8	3
-39.7	1
-39.6	1
-39.5	0
-39.4	1
-39.3	1
-39.2	1
-39.1	0
-39	3
-38.9	4
-38.8	1
-38.7	6
-38.6	0
-38.5	1
-38.4	1
-38.3	2
-38.2	1
-38.1	2
-38	2
-37.9	7
-37.8	1
-37.7	1
-37.6	5
-37.5	7
-37.4	4
-37.3	3
-37.2	1
-37.1	4
-37	2
-36.9	2
-36.8	1
-36.7	3
-36.6	1
-36.5	2
-36.4	2
-36.3	3
-36.2	0
-36.1	2
-36	3
-35.9	2
-35.8	4
-35.7	1
-35.6	2
-35.5	2
-35.4	0
-35.3	1
-35.2	5
-35.1	3
-35	1
-34.9	3
-34.8	5
-34.7	3
-34.6	2
-34.5	3
-34.4	1
-34.3	5
-34.2	4
-34.1	2
-34	4
-33.9	2
-33.8	3
-33.7	2
-33.6	0
-33.5	2
-33.4	4
-33.3	1
-33.2	3
-33.1	2
-33	1
-32.9	2
-32.8	4
-32.7	0
-32.6	2
-32.5	2
-32.4	0
-32.3	3
-32.2	1
-32.1	2
-32	4
-31.9	1
-31.8	2
-31.7	5
-31.6	2
-31.5	0
-31.4	3
-31.3	5
-31.2	5
-31.1	2
-31	1
-30.9	0
-30.8	3
-30.7	2
-30.6	0
-30.5	2
-30.4	4
-30.3	1
-30.2	1
-30.1	2
-30	2
-29.9	3
-29.8	2
-29.7	2
-29.6	0
-29.5	4
-29.4	0
-29.3	0
-29.2	1
-29.1	1
-29	4
-28.9	3
-28.8	1
-28.7	4
-28.6	1
-28.5	2
-28.4	4
-28.3	3
-28.2	2
-28.1	3
-28	0
-27.9	2
-27.8	4
-27.7	2
-27.6	1
-27.5	3
-27.4	0
-27.3	4
-27.2	3
-27.1	1
-27	4
-26.9	2
-26.8	4
-26.7	1
-26.6	3
-26.5	2
-26.4	6
-26.3	3
-26.2	1
-26.1	2
-26	3
-25.9	3
-25.8	2
-25.7	1
-25.6	2
-25.5	1
-25.4	1
-25.3	3
-25.2	0
-25.1	4
-25	2
-24.9	3
-24.8	3
-24.7	3
-24.6	3
-24.5	3
-24.4	5
-24.3	3
-24.2	1
-24.1	3
-24	2
-23.9	2
-23.8	2
-23.7	2
-23.6	2
-23.5	4
-23.4	1
-23.3	4
-23.2	0
-23.1	6
-23	0
-22.9	1
-22.8	2
-22.7	4
-22.6	2
-22.5	0
-22.4	1
-22.3	0
-22.2	0
-22.1	2
-22	4
-21.9	2
-21.8	3
-21.7	2
-21.6	1
-21.5	2
-21.4	1
-21.3	3
-21.2	2
-21.1	3
-21	5
-20.9	4
-20.8	0
-20.7	3
-20.6	2
-20.5	1
-20.4	4
-20.3	1
-20.2	1
-20.1	3
-20	2
-19.9	1
-19.8	3
-19.7	3
-19.6	3
-19.5	8
-19.4	2
-19.3	2
-19.2	2
-19.1	3
-19	0
-18.9	2
-18.8	5
-18.7	2
-18.6	1
-18.5	6
-18.4	1
-18.3	2
-18.2	1
-18.1	4
-18	1
-17.9	0
-17.8	3
-17.7	1
-17.6	0
-17.5	1
-17.4	4
-17.3	5
-17.2	2
-17.1	4
-17	1
-16.9	2
-16.8	0
-16.7	1
-16.6	1
-16.5	3
-16.4	3
-16.3	1
-16.2	4
-16.1	2
-16	0
-15.9	1
-15.8	0
-15.7	3
-15.6	1
-15.5	2
-15.4	3
-15.3	4
-15.2	0
-15.1	3
-15	5
-14.9	4
-14.8	5
-14.7	1
-14.6	0
-14.5	2
-14.4	5
-14.3	1
-14.2	1
-14.1	2
-14	3
-13.9	2
-13.8	6
-13.7	1
-13.6	1
-13.5	3
-13.4	4
-13.3	2
-13.2	1
-13.1	2
-13	1
-12.9	3
-12.8	2
-12.7	4
-12.6	4
-12.5	1
-12.4	1
-12.3	1
-12.2	3
-12.1	2
-12	1
-11.9	2
-11.8	3
-11.7	0
-11.6	2
-11.5	1
-11.4	1
-11.3	3
-11.2	7
-11.1	0
-11	2
-10.9	0
-10.8	5
-10.7	7
-10.6	3
-10.5	1
-10.4	3
-10.3	4
-10.2	1
-10.1	4
-10	2
-9.9	2
-9.8	2
-9.7	1
-9.6	4
-9.5	1
-9.4	3
-9.3	5
-9.2	5
-9.1	1
-9	1
-8.9	2
-8.8	2
-8.7	4
-8.6	4
-8.5	1
-8.4	1
-8.3	2
-8.2	3
-8.1	3
-8	0
-7.9	3
-7.8	5
-7.7	0
-7.6	4
-7.5	2
-7.4	4
-7.3	3
-7.2	1
-7.1	2
-7	1
-6.9	5
-6.8	0
-6.7	2
-6.6	1
-6.5	1
-6.4	2
-6.3	2
-6.2	1
-6.1	1
-6	3
-5.9	3
-5.8	3
-5.7	1
-5.6	1
-5.5	1
-5.4	2
-5.3	1
-5.2	2
-5.1	2
-5	0
-4.9	4
-4.8	2
-4.7	1
-4.6	2
-4.5	4
-4.4	1
-4.3	1
-4.2	2
-4.1	0
-4	2
-3.9	0
-3.8	2
-3.7	2
-3.6	6
-3.5	2
-3.4	3
-3.3	1
-3.2	3
-3.1	4
-3	2
-2.9	1
-2.8	4
-2.7	4
-2.6	4
-2.5	0
-2.4	3
-2.3	2
-2.2	2
-2.1	1
-2	2
-1.9	3
-1.8	2
-1.7	4
-1.6	2
-1.5	2
-1.4	1
-1.3	1
-1.2	2
-1.1	2
-1	2
-0.9	3
-0.8	2
-0.7	2
-0.6	2
-0.5	3
-0.4	1
-0.3	3
-0.2	3
-0.1	1
0	6
0.1	1
0.2	2
0.3	3
0.4	2
0.5	4
0.6	1
0.7	1
0.8	2
0.9	6
1	2
1.1	4
1.2	2
1.3	1
1.4	2
1.5	5
1.6	3
1.7	2
1.8	3
1.9	5
2	1
2.1	3
2.2	3
2.3	1
2.4	1
2.5	0
2.6	1
2.7	0
2.8	3
2.9	2
3	2
3.1	5
3.2	2
3.3	2
3.4	6
3.5	1
3.6	6
3.7	26
3.8	14
3.9	5
4	4
4.1	183
4.2	298
4.3	110
4.4	4
4.5	7
4.6	4
4.7	1
4.8	3
4.9	0
5	0
5.1	4
5.2	2
5.3	2
5.4	1
5.5	2
5.6	4
5.7	4
5.8	3
5.9	2
6	0
6.1	4
6.2	4
6.3	6
6.4	6
6.5	2
6.6	1
6.7	2
6.8	2
6.9	1
7	5
7.1	1
7.2	2
7.3	1
7.4	1
7.5	2
7.6	4
7.7	4
7.8	1
7.9	2
8	3
8.1	4
8.2	2
8.3	4
8.4	3
8.5	4
8.6	3
8.7	1
8.8	2
8.9	1
9	1
9.1	1
9.2	2
9.3	2
9.4	3
9.5	4
9.6	1
9.7	2
9.8	3
9.9	2
10	1
10.1	3
10.2	2
10.3	2
10.4	1
10.5	2
10.6	3
10.7	2
10.8	0
10.9	1
11	3
11.1	2
11.2	1
11.3	1
11.4	3
11.5	2
11.6	4
11.7	3
11.8	1
11.9	4
12	4
12.1	4
12.2	3
12.3	1
12.4	7
12.5	2
12.6	2
12.7	2
12.8	4
12.9	3
13	3
13.1	3
13.2	1
13.3	1
13.4	0
13.5	4
13.6	1
13.7	2
13.8	3
13.9	1
14	4
14.1	3
14.2	1
14.3	0
14.4	0
14.5	5
14.6	3
14.7	0
14.8	3
14.9	2
15	2
15.1	1
15.2	2
15.3	3
15.4	1
15.5	4
15.6	0
15.7	2
15.8	4
15.9	0
16	1
16.1	0
16.2	0
16.3	5
16.4	4
16.5	2
16.6	0
16.7	2
16.8	5
16.9	2
17	2
17.1	4
17.2	3
17.3	1
17.4	0
17.5	2
17.6	3
17.7	2
17.8	3
17.9	3
18	1
18.1	5
18.2	2
18.3	4
18.4	0
18.5	2
18.6	1
18.7	3
18.8	1
18.9	5
19	4
19.1	2
19.2	0
19.3	3
19.4	2
19.5	1
19.6	4
19.7	4
19.8	1
19.9	2
20	2
20.1	3
20.2	5
20.3	3
20.4	2
20.5	1
20.6	1
20.7	2
20.8	1
20.9	2
21	5
21.1	2
21.2	2
21.3	1
21.4	5
21.5	4
21.6	4
21.7	2
21.8	3
21.9	3
22	3
22.1	3
22.2	3
22.3	4
22.4	4
22.5	3
22.6	2
22.7	3
22.8	3
22.9	1
23	3
23.1	2
23.2	0
23.3	1
23.4	3
23.5	4
23.6	4
23.7	0
23.8	3
23.9	1
24	1
24.1	1
24.2	3
24.3	1
24.4	2
24.5	1
24.6	3
24.7	2
24.8	3
24.9	2
25	2
25.1	0
25.2	2
25.3	2
25.4	2
25.5	2
25.6	1
25.7	4
25.8	0
25.9	7
26	1
26.1	0
26.2	1
26.3	0
26.4	2
26.5	2
26.6	3
26.7	2
26.8	2
26.9	1
27	4
27.1	3
27.2	6
27.3	2
27.4	2
27.5	1
27.6	1
27.7	5
27.8	2
27.9	4
28	2
28.1	2
28.2	1
28.3	0
28.4	2
28.5	1
28.6	0
28.7	0
28.8	1
28.9	1
29	2
29.1	1
29.2	2
29.3	2
29.4	4
29.5	1
29.6	0
29.7	2
29.8	2
29.9	1
30	3
30.1	2
30.2	0
30.3	3
30.4	1
30.5	2
30.6	2
30.7	0
30.8	4
30.9	0
31	2
31.1	3
31.2	3
31.3	1
31.4	1
31.5	3
31.6	2
31.7	0
31.8	1
31.9	4
32	2
32.1	4
32.2	1
32.3	0
32.4	0
32.5	2
32.6	1
32.7	0
32.8	1
32.9	4
33	1
33.1	1
33.2	1
33.3	2
33.4	3
33.5	0
33.6	2
33.7	3
33.8	0
33.9	1
34	2
34.1	4
34.2	1
34.3	0
34.4	0
34.5	0
34.6	1
34.7	2
34.8	1
34.9	3
35	4
35.1	2
35.2	0
35.3	0
35.4	1
35.5	3
35.6	0
35.7	1
35.8	4
35.9	0
36	1
36.1	1
36.2	0
36.3	2
36.4	0
36.5	0
36.6	1
36.7	3
36.8	3
36.9	2
37	1
37.1	4
37.2	0
37.3	2
37.4	2
37.5	2
37.6	0
37.7	2
37.8	0
37.9	4
38	0
38.1	2
38.2	1
38.3	1
38.4	1
38.5	2
38.6	1
38.7	2
38.8	1
38.9	0
39	1
39.1	2
39.2	1
39.3	2
39.4	0
39.5	1
39.6	2
39.7	3
39.8	1
39.9	1
40	1
40.1	0
40.2	1
40.3	2
40.4	1
40.5	2
40.6	2
40.7	0
40.8	2
40.9	2
41	0
41.1	1
41.2	3
41.3	0
41.4	1
41.5	3
41.6	0
41.7	0
41.8	0
41.9	0
42	0
42.1	1
42.2	2
42.3	0
42.4	0
42.5	2
42.6	0
42.7	2
42.8	1
42.9	1
43	1
43.1	2
43.2	2
43.3	1
43.4	0
43.5	0
43.6	0
43.7	1
43.8	0
43.9	2
44	2
44.1	1
44.2	4
44.3	2
44.4	2
44.5	1
44.6	3
44.7	1
44.8	2
44.9	1
45	0
45.1	1
45.2	0
45.3	2
45.4	1
45.5	2
45.6	0
45.7	0
45.8	1
45.9	0
46	1
46.1	3
46.2	2
46.3	1
46.4	0
46.5	2
46.6	2
46.7	0
46.8	2
46.9	1
47	0
47.1	1
47.2	1
47.3	1
47.4	1
47.5	1
47.6	0
47.7	0
47.8	1
47.9	0
48	3
48.1	0
48.2	0
48.3	0
48.4	0
48.5	0
48.6	1
48.7	4
48.8	1
48.9	1
49	3
49.1	2
49.2	1
49.3	2
49.4	0
49.5	0
49.6	2
49.7	0
49.8	0
49.9	2
50	2
50.1	2
50.2	2
50.3	1
50.4	0
50.5	1
50.6	3
50.7	3
50.8	0
50.9	2
51	0
51.1	1
51.2	1
51.3	0
51.4	1
51.5	2
51.6	1
51.7	0
51.8	2
51.9	0
52	1
52.1	1
52.2	2
52.3	0
52.4	1
52.5	1
52.6	1
52.7	0
52.8	0
52.9	1
53	1
53.1	3
53.2	4
53.3	1
53.4	1
53.5	0
53.6	0
53.7	0
53.8	1
53.9	1
54	1
54.1	2
54.2	3
54.3	1
54.4	2
54.5	0
54.6	1
54.7	4
54.8	1
54.9	0
55	2
55.1	3
55.2	2
55.3	0
55.4	2
55.5	1
55.6	0
55.7	1
55.8	4
55.9	0
56	0
56.1	0
56.2	0
56.3	0
56.4	1
56.5	0
56.6	1
56.7	0
56.8	1
56.9	2
57	1
57.1	1
57.2	0
57.3	0
57.4	1
57.5	3
57.6	1
57.7	6
57.8	3
57.9	1
58	0
58.1	1
58.2	2
58.3	1
58.4	1
58.5	2
58.6	1
58.7	0
58.8	0
58.9	0
59	1
59.1	1
59.2	2
59.3	3
59.4	1
59.5	0
59.6	2
59.7	2
59.8	1
59.9	3
60	2
60.1	1
60.2	2
60.3	3
60.4	0
60.5	1
60.6	2
60.7	3
60.8	1
60.9	2
61	2
61.1	2
61.2	0
61.3	1
61.4	1
61.5	3
61.6	2
61.7	0
61.8	0
61.9	1
62	2
62.1	0
62.2	0
62.3	2
62.4	0
62.5	0
62.6	0
62.7	2
62.8	0
62.9	0
63	0
63.1	1
63.2	0
63.3	2
63.4	1
63.5	0
63.6	1
63.7	0
63.8	2
63.9	2
64	0
64.1	1
64.2	1
64.3	1
64.4	0
64.5	1
64.6	3
64.7	1
64.8	0
64.9	0
65	0
65.1	0
65.2	1
65.3	1
65.4	0
65.5	0
65.6	2
65.7	0
65.8	2
65.9	3
66	1
66.1	2
66.2	1
66.3	1
66.4	2
66.5	0
66.6	0
66.7	0
66.8	1
66.9	1
67	1
67.1	1
67.2	0
67.3	2
67.4	0
67.5	2
67.6	1
67.7	4
67.8	1
67.9	1
68	1
68.1	2
68.2	1
68.3	0
68.4	2
68.5	3
68.6	1
68.7	1
68.8	4
68.9	0
69	1
69.1	0
69.2	2
69.3	1
69.4	1
69.5	1
69.6	2
69.7	1
69.8	0
69.9	0
70	0
70.1	2
70.2	0
70.3	2
70.4	1
70.5	1
70.6	3
70.7	3
70.8	0
70.9	0
71	0
71.1	1
71.2	1
71.3	0
71.4	0
71.5	1
71.6	0
71.7	2
71.8	1
71.9	0
72	1
72.1	0
72.2	0
72.3	0
72.4	0
72.5	0
72.6	1
72.7	0
72.8	1
72.9	0
73	0
73.1	1
73.2	1
73.3	1
73.4	0
73.5	3
73.6	0
73.7	0
73.8	2
73.9	0
74	1
74.1	1
74.2	1
74.3	2
74.4	1
74.5	1
74.6	2
74.7	0
74.8	0
74.9	2
75	4
75.1	1
75.2	1
75.3	0
75.4	2
75.5	0
75.6	1
75.7	1
75.8	2
75.9	1
76	0
76.1	2
76.2	3
76.3	1
76.4	2
76.5	0
76.6	1
76.7	1
76.8	1
76.9	1
77	2
77.1	0
77.2	1
77.3	2
77.4	1
77.5	3
77.6	0
77.7	1
77.8	0
77.9	1
78	3
78.1	1
78.2	0
78.3	2
78.4	2
78.5	0
78.6	0
78.7	1
78.8	1
78.9	4
79	1
79.1	2
79.2	0
79.3	0
79.4	0
79.5	0
79.6	0
79.7	1
[truncated: 1,603 more rows]

## Sheet: Fig. 2a
Fig. 2b
	0.5×10-10 m2 s -1		1×10-10 m2 s -1		2×10-10 m2 s -1		3×10-10 m2 s -1		4×10-10 m2 s -1
x (mm)	C (mmol/L)	x (mm)	C (mmol/L)	x (mm)	C (mmol/L)	x (mm)	C (mmol/L)	x (mm)	C (mmol/L)
0	843.159	0	945.878	0	1080.31	0	1164.55	0	1220.18
-0.01071	864.496	-0.01071	964.172	-0.01071	1094.44	-0.00366	1168.48	-0.01071	1229.83
-0.03095	907.642	-0.03095	1001.17	-0.03095	1123.02	-0.02969	1198.4	-0.03095	1249.36
-0.06437	964.395	-0.06437	1049.77	-0.06437	1160.51	-0.05632	1222.67	-0.06437	1274.92
-0.06659	968.19	-0.06659	1053.02	-0.06659	1163.02	-0.06548	1231.41	-0.06659	1276.63
-0.06858	971.021	-0.06858	1055.45	-0.06858	1164.88	-0.07424	1238.1	-0.06858	1277.9
-0.10251	1021.08	-0.10251	1098.26	-0.10251	1197.85	-0.10305	1260.81	-0.10251	1300.33
-0.12363	1047.55	-0.12363	1120.87	-0.12363	1215.22	-0.11881	1271.31	-0.12363	1312.12
-0.14311	1070.76	-0.14311	1140.68	-0.14311	1230.44	-0.14696	1289.12	-0.14311	1322.44
-0.16099	1091.07	-0.16099	1158	-0.16099	1243.73	-0.15825	1295.91	-0.16099	1331.44
-0.20853	1137.97	-0.20853	1197.94	-0.20853	1274.31	-0.20227	1318.76	-0.20853	1352.09
-0.2139	1143.08	-0.2139	1202.28	-0.2139	1277.63	-0.21083	1323.34	-0.2139	1354.34
-0.22942	1155.75	-0.22942	1213.04	-0.22942	1285.84	-0.2135	1324.58	-0.22942	1359.85
-0.27248	1192.1	-0.27248	1243.92	-0.27248	1309.4	-0.2691	1349.05	-0.27248	1375.69
-0.28731	1202.93	-0.28731	1253.09	-0.28731	1316.38	-0.29184	1357.64	-0.28731	1380.37
-0.33903	1238.97	-0.33903	1283.6	-0.33903	1339.56	-0.33597	1373.48	-0.33903	1395.85
-0.38609	1266.87	-0.38609	1307.15	-0.38609	1357.39	-0.39071	1390.03	-0.38609	1407.71
-0.41825	1284.98	-0.41825	1322.41	-0.41825	1368.92	-0.41554	1397.12	-0.41825	1415.36
-0.5051	1325.8	-0.5051	1356.69	-0.5051	1394.72	-0.51005	1419.36	-0.5051	1432.36
-0.51621	1330.7	-0.51621	1360.8	-0.51621	1397.8	-0.51348	1420.11	-0.51621	1434.39
-0.56353	1347.72	-0.56353	1375	-0.56353	1408.41	-0.5281	1422.69	-0.56353	1441.3
-0.63475	1374.1	-0.63475	1397.04	-0.63475	1424.88	-0.63116	1441.42	-0.63475	1452.05
-0.64868	1378.41	-0.64868	1400.62	-0.64868	1427.54	-0.65128	1444.43	-0.64868	1453.77
-0.77766	1412.87	-0.77766	1429.19	-0.77766	1448.7	-0.77373	1460.06	-0.77766	1467.4
-0.81921	1422.09	-0.81921	1436.8	-0.81921	1454.31	-0.82097	1465.01	-0.81921	1471
-0.9677	1447.86	-0.9677	1457.96	-0.9677	1469.82	-0.96206	1476.35	-0.9677	1480.86
-0.99491	1452.25	-0.99491	1461.56	-0.99491	1472.45	-0.99427	1478.75	-0.99491	1482.53
-1.02766	1455.86	-1.02766	1464.5	-1.02766	1474.58	-1.033	1480.68	-1.02766	1483.87
-1.19161	1473.08	-1.19161	1478.5	-1.19161	1484.72	-1.1891	1488.06	-1.19161	1490.25
-1.3004	1480.35	-1.3004	1484.37	-1.3004	1488.93	-1.30428	1491.47	-1.3004	1492.9
-1.42984	1487.23	-1.42984	1489.9	-1.42984	1492.89	-1.42681	1494.33	-1.42984	1495.38
-1.59144	1492.47	-1.59144	1494.07	-1.59144	1495.85	-1.5948	1496.7	-1.59144	1497.26
-1.70926	1495.11	-1.70926	1496.17	-1.70926	1497.33	-1.70613	1497.79	-1.70926	1498.2
-1.93551	1497.88	-1.93551	1498.35	-1.93551	1498.86	-1.93848	1499.03	-1.93551	1499.19
-2.04017	1498.62	-2.04017	1498.93	-2.04017	1499.26	-2.03698	1499.34	-2.04017	1499.46
-2.34886	1499.63	-2.34886	1499.71	-2.34886	1499.8	-2.35171	1499.81	-2.34886	1499.84
-2.43638	1499.76	-2.43638	1499.82	-2.43638	1499.87	-2.43337	1499.87	-2.43638	1499.89
-2.85616	1499.97	-2.85616	1499.98	-2.85616	1499.98	-2.85892	1499.98	-2.85616	1499.98
-2.92731	1499.98	-2.92731	1499.99	-2.92731	1499.99	-2.92459	1499.98	-2.92731	1499.99
-3.45212	1500	-3.45212	1500	-3.45212	1500	-3.45483	1500	-3.45212	1500
-3.46307	1500	-3.46307	1500	-3.46307	1500	-3.46049	1500	-3.46307	1500
-3.56033	1500	-3.56033	1500	-3.56033	1500	-3.51091	1500	-3.56033	1500
-4.03563	1500	-4.03563	1500	-4.03563	1500	-4.03311	1500	-4.03563	1500
-4.08415	1500	-4.08415	1500	-4.08415	1500	-4.08625	1500	-4.08415	1500
-4.62895	1500	-4.62895	1500	-4.62895	1500	-4.62596	1500	-4.62895	1500
-4.71556	1500	-4.71556	1500	-4.71556	1500	-4.71736	1500	-4.71556	1500
-5.28203	1500	-5.28203	1500	-5.28203	1500	-5.27916	1500	-5.28203	1500
-5.41294	1500	-5.41294	1500	-5.41294	1500	-5.41541	1500	-5.41294	1500
-5.87725	1500	-5.87725	1500	-5.87725	1500	-5.87626	1500	-5.87725	1500
-6.20958	1500	-6.20958	1500	-6.20958	1500	-6.21654	1500	-6.20958	1500
-6.33322	1500	-6.33322	1500	-6.33322	1500	-6.33289	1500	-6.33322	1500
-6.43007	1500	-6.43007	1500	-6.43007	1500	-6.42413	1500	-6.43007	1500
-6.85727	1500	-6.85727	1500	-6.85727	1500	-6.85669	1500	-6.85727	1500
-7.42208	1500	-7.42208	1500	-7.42208	1500	-7.41485	1500	-7.42208	1500
-7.42664	1500	-7.42664	1500	-7.42664	1500	-7.426	1500	-7.42664	1500
-7.43077	1500	-7.43077	1500	-7.43077	1500	-7.43607	1500	-7.43077	1500
-8.01619	1500	-8.01619	1500	-8.01619	1500	-8.01564	1500	-8.01619	1500
-8.61353	1500	-8.61353	1500	-8.61353	1500	-8.61832	1500	-8.61353	1500
-8.64954	1500	-8.64954	1500	-8.64954	1500	-8.64907	1500	-8.64954	1500
-8.6866	1500	-8.6866	1500	-8.6866	1500	-8.68075	1500	-8.6866	1500
-9.30977	1500	-9.30977	1500	-9.30977	1500	-9.30918	1500	-9.30977	1500
-9.88684	1500	-9.88684	1500	-9.88684	1500	-9.8906	1500	-9.88684	1500
-10.02	1500	-10.02	1500	-10.02	1500	-10.0196	1500	-10.02	1500
-10.1757	1500	-10.1757	1500	-10.1757	1500	-10.1703	1500	-10.1757	1500
-10.7631	1500	-10.7631	1500	-10.7631	1500	-10.7625	1500	-10.7631	1500
-11.0599	1500	-11.0599	1500	-11.0599	1500	-11.0614	1500	-11.0599	1500
-11.33	1500	-11.33	1500	-11.33	1500	-11.3284	1500	-11.33	1500
-11.6164	1500	-11.6164	1500	-11.6164	1500	-11.6172	1500	-11.6164	1500
-12.0161	1500	-12.0161	1500	-12.0161	1500	-12.014	1500	-12.0161	1500
-12.2011	1500	-12.2011	1500	-12.2011	1500	-12.2019	1500	-12.2011	1500
-12.638	1500	-12.638	1500	-12.638	1500	-12.6368	1500	-12.638	1500
-12.7516	1500	-12.7516	1500	-12.7516	1500	-12.7539	1500	-12.7516	1500
-13.1066	1500	-13.1066	1500	-13.1066	1500	-13.106	1500	-13.1066	1500
-13.61	1500	-13.61	1500	-13.61	1500	-13.6059	1500	-13.61	1500
-13.6668	1500	-13.6668	1500	-13.6668	1500	-13.6662	1500	-13.6668	1500
-13.7157	1500	-13.7157	1500	-13.7157	1500	-13.718	1500	-13.7157	1500
-14.2379	1500	-14.2379	1500	-14.2379	1500	-14.2374	1500	-14.2379	1500
-14.8258	1500	-14.8258	1500	-14.8258	1500	-14.8244	1500	-14.8258	1500
-14.8267	1500	-14.8267	1500	-14.8267	1500	-14.8261	1500	-14.8267	1500
-14.8276	1500	-14.8276	1500	-14.8276	1500	-14.8277	1500	-14.8276	1500
-15.4201	1500	-15.4201	1500	-15.4201	1500	-15.4195	1500	-15.4201	1500
-16.0117	1500	-16.0117	1500	-16.0117	1500	-16.013	1500	-16.0117	1500
-16.0273	1500	-16.0273	1500	-16.0273	1500	-16.0268	1500	-16.0273	1500
-16.0423	1500	-16.0423	1500	-16.0423	1500	-16.04	1500	-16.0423	1500
-16.6358	1500	-16.6358	1500	-16.6358	1500	-16.6352	1500	-16.6358	1500
-17.2448	1500	-17.2448	1500	-17.2448	1500	-17.2454	1500	-17.2448	1500
-17.2581	1500	-17.2581	1500	-17.2581	1500	-17.2575	1500	-17.2581	1500
-17.2707	1500	-17.2707	1500	-17.2707	1500	-17.269	1500	-17.2707	1500
-17.8831	1500	-17.8831	1500	-17.8831	1500	-17.8825	1500	-17.8831	1500
-18.5179	1500	-18.5179	1500	-18.5179	1500	-18.5179	1500	-18.5179	1500
-18.5261	1500	-18.5261	1500	-18.5261	1500	-18.5255	1500	-18.5261	1500
-18.5338	1500	-18.5338	1500	-18.5338	1500	-18.5327	1500	-18.5338	1500
-19.1761	1500	-19.1761	1500	-19.1761	1500	-19.1755	1500	-19.1761	1500
-19.8509	1500	-19.8509	1500	-19.8509	1500	-19.8503	1500	-19.8509	1500
-17.3611	1500	-17.3611	1500	-17.3611	1500			-17.3611	1500
-17.3746	1500	-17.3746	1500	-17.3746	1500			-17.3746	1500
-17.9859	1500	-17.9859	1500	-17.9859	1500			-17.9859	1500
-18.62	1500	-18.62	1500	-18.62	1500			-18.62	1500
-18.629	1500	-18.629	1500	-18.629	1500			-18.629	1500
-18.6376	1500	-18.6376	1500	-18.6376	1500			-18.6376	1500
-19.2797	1500	-19.2797	1500	-19.2797	1500			-19.2797	1500
-19.9553	1500	-19.9553	1500	-19.9553	1500			-19.9553	1500

## Sheet: Fig. 2c
Fig. 2c
HFG		Control
Time (*103 s)	C (mol/L)	Time (*103 s)	C (mol/L)
0	0	0	0
0.06	0.0076	0.18	0.00264
0.12	0.00507	0.36	0.00264
0.18	0.00507	0.54	0.00264
0.24	0.00507	0.72	0.00264
0.3	0.00507	0.9	0.00264
0.36	0.00507	1.08	0.00528
0.42	0.00507	1.26	0.00264
0.48	0.00507	1.44	0.00264
0.54	0.00507	1.62	0.00264
0.6	0.00507	1.8	0.00264
0.66	0.00507	1.98	0.00264
0.72	0.01013	2.16	0.00264
0.78	0.0152	2.34	0.00264
0.84	0.01267	2.52	0
0.9	0.01773	2.7	0.00264
0.96	0.01773	2.88	0.00264
1.02	0.02534	3.06	0.00264
1.08	0.02534	3.24	0.00264
1.14	0.02534	3.42	0.00264
1.2	0.02534	3.6	0.00264
1.26	0.02787	3.78	0
1.32	0.03294	3.96	0
1.38	0.03547	4.14	0.00264
1.44	0.03547	4.32	0
1.5	0.03294	4.5	0
1.56	0.03547	4.68	0.00264
1.62	0.03547	4.86	0.00264
1.68	0.04054	5.04	0
1.74	0.04307	5.22	0.00264
1.8	0.04054	5.4	0.00264
1.86	0.04307	5.58	0.00264
1.92	0.0456	5.76	0
1.98	0.05067	5.94	0.00264
2.04	0.0532	6.12	0
2.1	0.05067	6.3	0
2.16	0.05067	6.48	0.00264
2.22	0.04814	6.66	0.00264
2.28	0.0456	6.84	0.00264
2.34	0.04307	7.02	0.00264
2.4	0.04054	7.2	0.00264
2.46	0.04054	7.38	0
2.52	0.04307	7.56	0.00264
2.58	0.0456	7.74	0.00264
2.64	0.04307	7.92	0
2.7	0.04814	8.1	0.00264
2.76	0.04814	8.28	0
2.82	0.05067	8.46	0
2.88	0.0532	8.64	0
2.94	0.05574	8.82	0
3	0.0532	9	0
3.06	0.0532	9.18	0
3.12	0.0532	9.36	0
3.18	0.05574	9.54	0
3.24	0.05574	9.72	0.00264
3.3	0.0532	9.9	0
3.36	0.04814	10.08	0
3.42	0.04814	10.26	0
3.48	0.04814	10.44	0
3.54	0.04814	10.62	0.00264
3.6	0.04814	10.8	0
3.66	0.04814	10.98	0
3.72	0.04814	11.16	0
3.78	0.04814	11.34	0
3.84	0.05067	11.52	0
3.9	0.04814	11.7	0
3.96	0.04814	11.88	0
4.02	0.04814	12.06	0
4.08	0.04814	12.24	0
4.14	0.04814	12.42	0
4.2	0.0456	12.6	0
4.26	0.0456	12.78	0
4.32	0.0456	12.96	0
4.38	0.04814	13.14	0
4.44	0.04814	13.32	0
4.5	0.05067	13.5	0
4.56	0.04814	13.68	0.00264
4.62	0.04814	13.86	0
4.68	0.04814	14.04	0.00264
4.74	0.05067	14.22	0
4.8	0.05067	14.4	0
4.86	0.04814	14.58	0
4.92	0.05067	14.76	0.00264
4.98	0.0532	14.94	0
5.04	0.05067	15.12	0
5.1	0.04814	15.3	0.00264
5.16	0.0456	15.48	0
5.22	0.0456	15.66	0.00264
5.28	0.0456	15.84	0
5.34	0.0456	16.02	0
5.4	0.04814	16.2	0
5.46	0.0532	16.38	0.00264
5.52	0.05574	16.56	0.00264
5.58	0.05574	16.74	0
5.64	0.05574	16.92	0.00264
5.7	0.06334	17.1	0.00264
5.76	0.06081	17.28	0.00264
5.82	0.05827	17.46	0.00264
5.88	0.05574	17.64	0.00264
5.94	0.05574	17.82	0.00264
6	0.06587	18	0.00264
6.06	0.06081	18.18	0.00264
6.12	0.06334	18.36	0.00264
6.18	0.06334	18.54	0.00264
6.24	0.06587	18.72	0.00264
6.3	0.06334	18.9	0.00528
6.36	0.06334	19.08	0.00528
6.42	0.06587	19.26	0.00264
6.48	0.06081	19.44	0.00528
6.54	0.06587	19.62	0.00264
6.6	0.06841	19.8	0.00264
6.66	0.07347	19.98	0.00528
6.72	0.07347	20.16	0.00528
6.78	0.07601	20.34	0.00528
6.84	0.07601	20.52	0.00528
6.9	0.07601	20.7	0.00528
6.96	0.07347	20.88	0.00528
7.02	0.07854	21.06	0.00528
7.08	0.07601	21.24	0.00528
7.14	0.07854	21.42	0.00792
7.2	0.07854	21.6	0.00528
7.26	0.07854	21.78	0.00528
7.32	0.07854	21.96	0.00792
7.38	0.07854	22.14	0.00528
7.44	0.07601	22.32	0.00792
7.5	0.07854	22.5	0.00792
7.56	0.07601	22.68	0.00792
7.62	0.07601	22.86	0.00792
7.68	0.07347	23.04	0.01056
7.74	0.07601	23.22	0.00792
7.8	0.07347	23.4	0.00792
7.86	0.08107	23.58	0.00792
7.92	0.08614	23.76	0.01056
7.98	0.08361	23.94	0.01056
8.04	0.09121	24.12	0.01056
8.1	0.09374	24.3	0.01056
8.16	0.09121	24.48	0.01056
8.22	0.08867	24.66	0.01056
8.28	0.08614	24.84	0.0132
8.34	0.08361	25.02	0.0132
8.4	0.08867	25.2	0.0132
8.46	0.09121	25.38	0.0132
8.52	0.09121	25.56	0.0132
8.58	0.09121	25.74	0.0132
8.64	0.09374	25.92	0.0132
8.7	0.09628	26.1	0.0132
8.76	0.09628	26.28	0.01584
8.82	0.09881	26.46	0.0132
8.88	0.09881	26.64	0.0132
8.94	0.09628	26.82	0.01584
9	0.10134	27	0.01848
9.06	0.10388	27.18	0.01584
9.12	0.10134	27.36	0.01584
9.18	0.10134	27.54	0.01584
9.24	0.10134	27.72	0.01848
9.3	0.10388	27.9	0.01584
9.36	0.10388	28.08	0.01848
9.42	0.10134	28.26	0.01848
9.48	0.10134	28.44	0.01848
9.54	0.10641	28.62	0.01848
9.6	0.10641	28.8	0.01848
9.66	0.10388	28.98	0.02112
9.72	0.10388	29.16	0.02112
9.78	0.11148	29.34	0.02112
9.84	0.11148	29.52	0.02112
9.9	0.10894	29.7	0.02112
9.96	0.10894	29.88	0.02377
10.02	0.10894	30.06	0.02377
10.08	0.11654	30.24	0.02377
10.14	0.11654	30.42	0.02377
10.2	0.11908	30.6	0.02377
10.26	0.11401	30.78	0.02641
10.32	0.10894	30.96	0.02641
10.38	0.10641	31.14	0.02641
10.44	0.11401	31.32	0.02641
10.5	0.11654	31.5	0.02641
10.56	0.11908	31.68	0.02905
10.62	0.11654	31.86	0.02905
10.68	0.11654	32.04	0.02641
10.74	0.11401	32.22	0.02641
10.8	0.11401	32.4	0.02905
10.86	0.11401	32.58	0.02905
10.92	0.11401	32.76	0.02905
10.98	0.11654	32.94	0.02905
11.04	0.11654	33.12	0.03169
11.1	0.11908	33.3	0.03169
11.16	0.11908	33.48	0.03169
11.22	0.12414	33.66	0.03169
11.28	0.12161	33.84	0.03169
11.34	0.12161	34.02	0.03169
11.4	0.11654	34.2	0.03433
11.46	0.11401	34.38	0.03433
11.52	0.11654	34.56	0.03433
11.58	0.11401	34.74	0.03433
11.64	0.11654	34.92	0.03433
11.7	0.11908	35.1	0.03697
11.76	0.11908	35.28	0.03697
11.82	0.12161	35.46	0.03697
11.88	0.11908	35.64	0.03697
11.94	0.12161	35.82	0.03697
12	0.11908	36	0.03697
12.06	0.12161	36.18	0.03961
12.12	0.11908	36.36	0.03961
12.18	0.12414	36.54	0.03961
12.24	0.12161	36.72	0.03961
12.3	0.12161	36.9	0.04225
12.36	0.12414	37.08	0.04225
12.42	0.11654	37.26	0.04225
12.48	0.11908	37.44	0.04225
12.54	0.11908	37.62	0.04225
12.6	0.11908	37.8	0.04225
12.66	0.12161	37.98	0.04489
12.72	0.12161	38.16	0.04489
12.78	0.12161	38.34	0.04489
12.84	0.12161	38.52	0.04753
12.9	0.12161	38.7	0.04489
12.96	0.12161	38.88	0.04753
13.02	0.12161	39.06	0.04753
13.08	0.12161	39.24	0.04753
13.14	0.12668	39.42	0.04753
13.2	0.12668	39.6	0.04753
13.26	0.12668	39.78	0.05017
13.32	0.12921	39.96	0.05017
13.38	0.13175	40.14	0.05017
13.44	0.12668	40.32	0.05017
13.5	0.12668	40.5	0.05017
13.56	0.12668	40.68	0.05281
13.62	0.12668	40.86	0.05281
13.68	0.12668	41.04	0.05281
13.74	0.12668	41.22	0.05281
13.8	0.12668	41.4	0.05545
13.86	0.12668	41.58	0.05281
13.92	0.12668	41.76	0.05545
13.98	0.12668	41.94	0.05545
14.04	0.12668	42.12	0.05545
14.1	0.13175	42.3	0.05545
14.16	0.13681	42.48	0.05545
14.22	0.13935	42.66	0.05545
14.28	0.13935	42.84	0.05545
14.34	0.13428	43.02	0.05809
14.4	0.13175	43.2	0.05809
14.46	0.13175	43.38	0.05809
14.52	0.13175	43.56	0.06073
14.58	0.14441	43.74	0.06073
14.64	0.14441	43.92	0.06073
14.7	0.14188	44.1	0.06073
14.76	0.14441	44.28	0.06073
14.82	0.14441	44.46	0.06073
14.88	0.14441	44.64	0.06337
14.94	0.14695	44.82	0.06337
15	0.14695	45	0.06337
15.06	0.14441	45.18	0.06337
15.12	0.15201	45.36	0.06337
15.18	0.14695	45.54	0.06337
15.24	0.14695	45.72	0.06337
15.3	0.14695	45.9	0.06337
15.36	0.14441	46.08	0.06602
15.42	0.14188	46.26	0.06337
15.48	0.14441	46.44	0.06337
15.54	0.14441	46.62	0.06602
15.6	0.14695	46.8	0.06602
15.66	0.14948	46.98	0.06602
15.72	0.14948	47.16	0.06866
15.78	0.14948	47.34	0.06866
15.84	0.15708	47.52	0.06866
15.9	0.15961	47.7	0.06866
15.96	0.15961	47.88	0.06866
16.02	0.15708	48.06	0.06866
16.08	0.15961	48.24	0.0713
16.14	0.15708	48.42	0.0713
16.2	0.15708	48.6	0.0713
16.26	0.15708	48.78	0.07394
16.32	0.15708	48.96	0.07394
16.38	0.15708	49.14	0.0713
16.44	0.15961	49.32	0.07394
16.5	0.15961	49.5	0.07394
16.56	0.15961	49.68	0.07394
16.62	0.16215	49.86	0.07394
16.68	0.16215	50.04	0.07394
16.74	0.16722	50.22	0.07658
16.8	0.16722	50.4	0.07658
16.86	0.16722	50.58	0.07658
16.92	0.16722	50.76	0.07658
16.98	0.16215	50.94	0.07658
17.04	0.16975	51.12	0.07658
17.1	0.16975	51.3	0.07658
17.16	0.16468	51.48	0.07658
17.22	0.16722	51.66	0.07658
17.28	0.16975	51.84	0.07658
17.34	0.16975	52.02	0.07922
17.4	0.16468	52.2	0.07922
17.46	0.16468	52.38	0.08186
17.52	0.16975	52.56	0.08186
17.58	0.17482	52.74	0.08186
17.64	0.17482	52.92	0.08186
17.7	0.17482	53.1	0.08186
17.76	0.17482	53.28	0.08186
17.82	0.17482	53.46	0.0845
17.88	0.17482	53.64	0.0845
17.94	0.17482	53.82	0.0845
18	0.17228	54	0.08714
18.06	0.17482	54.18	0.08714
18.12	0.16975	54.36	0.08714
18.18	0.17228	54.54	0.08714
18.24	0.16722	54.72	0.08978
18.3	0.16975	54.9	0.08978
18.36	0.16722	55.08	0.08714
18.42	0.16722	55.26	0.08978
18.48	0.16975	55.44	0.08978
18.54	0.16468	55.62	0.09242
18.6	0.16215	55.8	0.08978
18.66	0.16215	55.98	0.09242
18.72	0.15961	56.16	0.08978
18.78	0.16215	56.34	0.09242
18.84	0.15961	56.52	0.09242
18.9	0.15961	56.7	0.09242
18.96	0.16215	56.88	0.09506
19.02	0.16215	57.06	0.09242
19.08	0.16468	57.24	0.09242
19.14	0.16468	57.42	0.09506
19.2	0.16722	57.6	0.0977
19.26	0.17228	57.78	0.09506
19.32	0.17228	57.96	0.09242
19.38	0.17228	58.14	0.09506
19.44	0.17735	58.32	0.0977
19.5	0.17482	58.5	0.0977
19.56	0.17228	58.68	0.0977
19.62	0.17482	58.86	0.0977
19.68	0.17228	59.04	0.10034
19.74	0.16722	59.22	0.10034
19.8	0.16722	59.4	0.0977
19.86	0.16722	59.58	0.0977
19.92	0.16722	59.76	0.0977
19.98	0.16468	59.94	0.10034
20.04	0.16215	60.12	0.10298
20.1	0.16722	60.3	0.10298
20.16	0.17228	60.48	0.10298
20.22	0.16975	60.66	0.10298
20.28	0.17228	60.84	0.10034
20.34	0.16975	61.02	0.10298
20.4	0.16975	61.2	0.10298
20.46	0.17228	61.38	0.10562
20.52	0.16975	61.56	0.10562
20.58	0.17228	61.74	0.10827
20.64	0.17228	61.92	0.11091
20.7	0.17482	62.1	0.11091
20.76	0.17482	62.28	0.11091
20.82	0.17482	62.46	0.11091
20.88	0.17482	62.64	0.11355
20.94	0.17988	62.82	0.11355
21	0.17735	63	0.11355
21.06	0.17482	63.18	0.11355
21.12	0.17482	63.36	0.11355
21.18	0.17482	63.54	0.11619
21.24	0.17228	63.72	0.11355
21.3	0.17482	63.9	0.11619
21.36	0.17228	64.08	0.11619
21.42	0.17228	64.26	0.11619
21.48	0.17228	64.44	0.11619
21.54	0.17228	64.62	0.11619
21.6	0.17735	64.8	0.11619
21.66	0.17735	64.98	0.11619
21.72	0.17482	65.16	0.11619
21.78	0.17482	65.34	0.11883
21.84	0.17735	65.52	0.11619
21.9	0.17988	65.7	0.11883
21.96	0.17988	65.88	0.11883
22.02	0.17735	66.06	0.12147
22.08	0.17988	66.24	0.11883
22.14	0.17735	66.42	0.12147
22.2	0.17735	66.6	0.11883
22.26	0.17735	66.78	0.12147
22.32	0.17482	66.96	0.11883
22.38	0.17482	67.14	0.12147
22.44	0.17228	67.32	0.12147
22.5	0.17482	67.5	0.12147
22.56	0.17988	67.68	0.12147
22.62	0.18242	67.86	0.12147
22.68	0.18495	68.04	0.12147
22.74	0.18242	68.22	0.12147
22.8	0.18242	68.4	0.12147
22.86	0.18242	68.58	0.12147
22.92	0.17735	68.76	0.12147
22.98	0.17735	68.94	0.12147
23.04	0.17735	69.12	0.12411
23.1	0.17988	69.3	0.12675
23.16	0.17988	69.48	0.12675
23.22	0.18242	69.66	0.12675
23.28	0.18242	69.84	0.12675
23.34	0.17988	70.02	0.12675
23.4	0.17988	70.2	0.12675
23.46	0.18242	70.38	0.12675
23.52	0.18242	70.56	0.12675
23.58	0.17988	70.74	0.12939
23.64	0.17988	70.92	0.12675
23.7	0.17988	71.1	0.12939
23.76	0.17988	71.28	0.12939
23.82	0.17988	71.46	0.12939
23.88	0.18242	71.64	0.12939
23.94	0.18242	71.82	0.12939
24	0.18242	72	0.12939
24.06	0.17988	72.18	0.12939
24.12	0.18242	72.36	0.12939
24.18	0.18242	72.54	0.13203
24.24	0.18495	72.72	0.12939
24.3	0.18495	72.9	0.13203
24.36	0.18495	73.08	0.13203
24.42	0.18748	73.26	0.13203
24.48	0.18748	73.44	0.13203
24.54	0.19002	73.62	0.13467
24.6	0.18748	73.8	0.13467
24.66	0.18495	73.98	0.13467
24.72	0.18495	74.16	0.13467
24.78	0.18748	74.34	0.13203
24.84	0.18495	74.52	0.13467
24.9	0.18748	74.7	0.13467
24.96	0.18748	74.88	0.13467
25.02	0.18748	75.06	0.13731
25.08	0.19002	75.24	0.13467
25.14	0.18748	75.42	0.13467
25.2	0.19002	75.6	0.13731
25.26	0.18748	75.78	0.13731
25.32	0.18748	75.96	0.13731
25.38	0.18748	76.14	0.13731
25.44	0.18748	76.32	0.13731
25.5	0.18748	76.5	0.13731
25.56	0.18495	76.68	0.13731
25.62	0.18495	76.86	0.13731
25.68	0.18495	77.04	0.13731
25.74	0.18242	77.22	0.13731
25.8	0.18748	77.4	0.13731
25.86	0.18495	77.58	0.13995
25.92	0.18495	77.76	0.13995
25.98	0.18495	77.94	0.13995
26.04	0.18748	78.12	0.13731
26.1	0.18748	78.3	0.13995
26.16	0.18748	78.48	0.13995
		78.66	0.14259
		78.84	0.13995
		79.02	0.13995
		79.2	0.14259
		79.38	0.13995
		79.56	0.14259
		79.74	0.13995
		79.92	0.14259
		80.1	0.14259
		80.28	0.14523
		80.46	0.14523
		80.64	0.14523
		80.82	0.14523
		81	0.14259
		81.18	0.14523
		81.36	0.14523
		81.54	0.14523
		81.72	0.14523
		81.9	0.14787
		82.08	0.14523
		82.26	0.14523
		82.44	0.14523
		82.62	0.14787
		82.8	0.14787
		82.98	0.14523
		83.16	0.14787
		83.34	0.15051
		83.52	0.14787
		83.7	0.15051
		83.88	0.15051
		84.06	0.15051
		84.24	0.15051
		84.42	0.14787
		84.6	0.14787
		84.78	0.15051
		84.96	0.15316
		85.14	0.15051
		85.32	0.14787
		85.5	0.15316
		85.68	0.15316
		85.86	0.15316
		86.04	0.15051
		86.22	0.15316
		86.4	0.15316
		86.58	0.15051
		86.76	0.15316
		86.94	0.15316
		87.12	0.15316
		87.3	0.1558
		87.48	0.15316
		87.66	0.1558
		87.84	0.15316
		88.02	0.1558
		88.2	0.1558
		88.38	0.1558
		88.56	0.1558
		88.74	0.1558
		88.92	0.1558
		89.1	0.1558
		89.28	0.1558
		89.46	0.1558
		89.64	0.1558
		89.82	0.1558
		90	0.1558
		90.18	0.15844
		90.36	0.1558
		90.54	0.1558
		90.72	0.1558
		90.9	0.15844
		91.08	0.15844
		91.26	0.15844
		91.44	0.16108
		91.62	0.15844
		91.8	0.15844
		91.98	0.15844
		92.16	0.15844
		92.34	0.15844
		92.52	0.16108
		92.7	0.15844
		92.88	0.15844
		93.06	0.16108
		93.24	0.16108
		93.42	0.16108
		93.6	0.16108
		93.78	0.16372
		93.96	0.16372
		94.14	0.16108
		94.32	0.16108
		94.5	0.16108
		94.68	0.16108
		94.86	0.16108
		95.04	0.16372
		95.22	0.16372
		95.4	0.16372
		95.58	0.16372
		95.76	0.16372
		95.94	0.16108
		96.12	0.16372
		96.3	0.16372
		96.48	0.16372
		96.66	0.16372
		96.84	0.16372
		97.02	0.16372
		97.2	0.16636
		97.38	0.16372
		97.56	0.16636
		97.74	0.16372
		97.92	0.16636
		98.1	0.16636
		98.28	0.16636
		98.46	0.16372
		98.64	0.16636
		98.82	0.16636
		99	0.16636
		99.18	0.16372
		99.36	0.16636
		99.54	0.16636
		99.72	0.16636
		99.9	0.16636
		100.08	0.169
		100.26	0.16636
		100.44	0.16636
		100.62	0.16636
		100.8	0.169
		100.98	0.169
		101.16	0.169
		101.34	0.169
		101.52	0.16636
		101.7	0.169
		101.88	0.17164
		102.06	0.169
		102.24	0.17164
		102.42	0.169
		102.6	0.169
		102.78	0.17164
		102.96	0.169
		103.14	0.17164
		103.32	0.169
		103.5	0.17428
		103.68	0.17164
		103.86	0.17164
		104.04	0.17164
		104.22	0.17428
		104.4	0.17164
		104.58	0.17164
		104.76	0.17164
		104.94	0.17164
		105.12	0.17164
		105.3	0.17164
		105.48	0.17164
		105.66	0.17164
		105.84	0.17428
		106.02	0.17164
		106.2	0.17428
		106.38	0.17164
		106.56	0.17428
		106.74	0.17164
		106.92	0.17428
		107.1	0.17164
		107.28	0.17428
		107.46	0.17428
		107.64	0.17428
		107.82	0.17428
		108	0.17692
		108.18	0.17428
		108.36	0.17428
		108.54	0.17428
		108.72	0.17428
		108.9	0.17428
		109.08	0.17428
		109.26	0.17692
		109.44	0.17428
		109.62	0.17428
		109.8	0.17692
		109.98	0.17428
		110.16	0.17692
		110.34	0.17428
		110.52	0.17692
		110.7	0.17428
		110.88	0.17692
		111.06	0.17692
		111.24	0.17692
		111.42	0.17692
		111.6	0.17692
		111.78	0.17956
		111.96	0.17956
		112.14	0.17692
		112.32	0.17692
		112.5	0.17956
		112.68	0.17692
		112.86	0.17956
		113.04	0.17956
		113.22	0.17692
		113.4	0.17956
		113.58	0.17956
		113.76	0.17692
		113.94	0.17956
		114.12	0.17956
		114.3	0.17692
		114.48	0.17956
		114.66	0.17692
		114.84	0.17956
		115.02	0.17956
		115.2	0.17956
		115.38	0.17956
		115.56	0.1822
		115.74	0.17956
		115.92	0.17956
		116.1	0.17956
		116.28	0.17956
		116.46	0.1822
		116.64	0.1822
		116.82	0.1822
		117	0.1822
		117.18	0.1822
		117.36	0.1822
		117.54	0.1822
		117.72	0.18484
		117.9	0.1822
		118.08	0.1822
		118.26	0.1822
		118.44	0.1822
		118.62	0.18484
		118.8	0.17956
		118.98	0.1822
		119.16	0.1822
		119.34	0.1822
		119.52	0.1822
		119.7	0.1822
		119.88	0.1822
		120.06	0.1822
		120.24	0.18484
		120.42	0.1822
		120.6	0.1822
		120.78	0.1822
		120.96	0.1822
		121.14	0.1822
		121.32	0.18484
		121.5	0.18484
		121.68	0.18484
		121.86	0.18484
		122.04	0.18484
		122.22	0.18484
		122.4	0.18484
		122.58	0.18484
		122.76	0.18484
		122.94	0.1822
		123.12	0.18484
		123.3	0.1822
		123.48	0.18484
		123.66	0.18748
		123.84	0.18484
		124.02	0.18484
		124.2	0.18484
		124.38	0.1822
		124.56	0.18484
		124.74	0.18484
		124.92	0.18748
		125.1	0.18748
		125.28	0.18484
		125.46	0.18484
		125.64	0.18484
		125.82	0.18484
		126	0.18484
		126.18	0.18484
		126.36	0.18748
		126.54	0.19012
		126.72	0.18748
		126.9	0.19012
		127.08	0.18748
		127.26	0.18748
		127.44	0.18748
		127.62	0.18748
		127.8	0.18748
		127.98	0.18748
		128.16	0.18748
		128.34	0.18748
		128.52	0.18748
		128.7	0.18748
		128.88	0.18748
		129.06	0.18748
		129.24	0.18748
		129.42	0.18748
		129.6	0.18748
		129.78	0.18748
		129.96	0.18748
		130.14	0.18748
		130.32	0.19012
		130.5	0.18748
			--
			--
			--
			--
			--
			--
			--
			--
			--
			--
			--
			--
			--
			--
			--
			--
			--
			--
			--
			--
			--
			--
			--
			--
			--
			--
			--
			--
			--
			--
			--
			--
			--
			--
			--
			--
			--
			--
			--
			--
			--
			--
			--
			--
			--
			--
			--
			--
			--
			--
			--
			--
			--
			--
			--
			--
			--
			--
			--
			--
			--
			--
			--
			--
			--
			--
			--
			--
			--
			--
			--
			--
			--
			--
			--
			--
			--
			--
			--
			--
			--
			--
			--
			--
			--
			--
			--
			--
			--
			--
			--
			--
			--
			--
			--
			--
			--
			--
			--
			--
			--
			--
			--
			--
			--
			--
			--
			--
			--
			--
			--
			--
			--
			--
			--
			--
			--
			--
			--
			--
			--
			--
			--
			--
			--
			--
			--
			--
			--
			--
			--
			--
			--
			--
			--
			--
			--
			--
			--
			--
			--
			--
			--
			--
			--
			--
			--
			--
			--
			--
			--
			--
			--
			--
			--
			--
			--
			--
			--
			--
			--
			--
			--
			--
			--
			--
			--
			--
			--
			--
			--
			--
			--
			--
			--
			--
			--
			--
			--
			--
			--
			--
			--
			--
			--
			--
			--
			--
			--
			--
			--
			--
			--
			--
			--
			--
			--
			--
			--
			--
			--
			--
			--
			--
			--
			--
			--
			--
			--
			--
			--
			--
			--
			--
			--
			--
			--
			--
			--
			--
			--
			--
			--
			--
			--
			--
			--
			--
			--
			--
			--
			--
			--
			--
			--
			--
			--
			--
			--
			--
			--
			--
			--
			--
			--
			--
			--
			--
			--
			--
			--
			--
			--
			--
			--
			--
			--
			--
			--
			--
			--
			--
			--
			--
			--
			--
			--

## Sheet: Fig. 2d
Fig. 2d
HFG		HFG fitting		Control		Control fitting
(γgδ)2*(Δ-δ/3) (104 s cm−2)	ln I/I0 (arb. units)	(γgδ)2*(Δ-δ/3) (104 s cm−2)	ln I/I0 (arb. units)	(γgδ)2*(Δ-δ/3) (104 s cm−2)	ln I/I0 (arb. units)	(γgδ)2*(Δ-δ/3) (104 s cm−2)	ln I/I0 (arb. units)
0	0	0	-0.02036	0	0	0	-0.000188364
0.38462	-0.12231	0.00544	-0.02198	0.13474	-0.02338	0.00484	-0.0011
0.59564	-0.18907	0.01088	-0.02359	0.35434	-0.06746	0.00968	-0.00201
0.93221	-0.29782	0.01632	-0.02521	0.67238	-0.12688	0.01452	-0.00293
1.52391	-0.49782	0.02175	-0.02683	1.10943	-0.20976	0.01936	-0.00384
2.27432	-0.72122	0.02719	-0.02844	1.64324	-0.31197	0.0242	-0.00475
2.65932	-0.81119	0.03263	-0.03006	2.36894	-0.44527	0.02903	-0.00566
3.41943	-1.05308	0.03807	-0.03168	3.08842	-0.58433	0.03387	-0.00657
4.23489	-1.28633	0.04351	-0.0333	3.94433	-0.74627	0.03871	-0.00749
5.43298	-1.60532	0.04895	-0.03491	4.8342	-0.90841	0.04355	-0.0084
		0.05438	-0.03653			0.04839	-0.00931
		0.05982	-0.03815			0.05323	-0.01022
		0.06526	-0.03976			0.05807	-0.01114
		0.0707	-0.04138			0.06291	-0.01205
		0.07614	-0.043			0.06775	-0.01296
		0.08158	-0.04462			0.07259	-0.01387
		0.08701	-0.04623			0.07742	-0.01479
		0.09245	-0.04785			0.08226	-0.0157
		0.09789	-0.04947			0.0871	-0.01661
		0.10333	-0.05109			0.09194	-0.01752
		0.10877	-0.0527			0.09678	-0.01843
		0.11421	-0.05432			0.10162	-0.01935
		0.11965	-0.05594			0.10646	-0.02026
		0.12508	-0.05755			0.1113	-0.02117
		0.13052	-0.05917			0.11614	-0.02208
		0.13596	-0.06079			0.12098	-0.023
		0.1414	-0.06241			0.12582	-0.02391
		0.14684	-0.06402			0.13065	-0.02482
		0.15228	-0.06564			0.13549	-0.02573
		0.15771	-0.06726			0.14033	-0.02665
		0.16315	-0.06887			0.14517	-0.02756
		0.16859	-0.07049			0.15001	-0.02847
		0.17403	-0.07211			0.15485	-0.02938
		0.17947	-0.07373			0.15969	-0.03029
		0.18491	-0.07534			0.16453	-0.03121
		0.19034	-0.07696			0.16937	-0.03212
		0.19578	-0.07858			0.17421	-0.03303
		0.20122	-0.08019			0.17904	-0.03394
		0.20666	-0.08181			0.18388	-0.03486
		0.2121	-0.08343			0.18872	-0.03577
		0.21754	-0.08505			0.19356	-0.03668
		0.22298	-0.08666			0.1984	-0.03759
		0.22841	-0.08828			0.20324	-0.03851
		0.23385	-0.0899			0.20808	-0.03942
		0.23929	-0.09151			0.21292	-0.04033
		0.24473	-0.09313			0.21776	-0.04124
		0.25017	-0.09475			0.2226	-0.04215
		0.25561	-0.09637			0.22743	-0.04307
		0.26104	-0.09798			0.23227	-0.04398
		0.26648	-0.0996			0.23711	-0.04489
		0.27192	-0.10122			0.24195	-0.0458
		0.27736	-0.10283			0.24679	-0.04672
		0.2828	-0.10445			0.25163	-0.04763
		0.28824	-0.10607			0.25647	-0.04854
		0.29367	-0.10769			0.26131	-0.04945
		0.29911	-0.1093			0.26615	-0.05037
		0.30455	-0.11092			0.27099	-0.05128
		0.30999	-0.11254			0.27583	-0.05219
		0.31543	-0.11415			0.28066	-0.0531
		0.32087	-0.11577			0.2855	-0.05401
		0.32631	-0.11739			0.29034	-0.05493
		0.33174	-0.11901			0.29518	-0.05584
		0.33718	-0.12062			0.30002	-0.05675
		0.34262	-0.12224			0.30486	-0.05766
		0.34806	-0.12386			0.3097	-0.05858
		0.3535	-0.12548			0.31454	-0.05949
		0.35894	-0.12709			0.31938	-0.0604
		0.36437	-0.12871			0.32422	-0.06131
		0.36981	-0.13033			0.32905	-0.06223
		0.37525	-0.13194			0.33389	-0.06314
		0.38069	-0.13356			0.33873	-0.06405
		0.38613	-0.13518			0.34357	-0.06496
		0.39157	-0.1368			0.34841	-0.06587
		0.397	-0.13841			0.35325	-0.06679
		0.40244	-0.14003			0.35809	-0.0677
		0.40788	-0.14165			0.36293	-0.06861
		0.41332	-0.14326			0.36777	-0.06952
		0.41876	-0.14488			0.37261	-0.07044
		0.4242	-0.1465			0.37745	-0.07135
		0.42964	-0.14812			0.38228	-0.07226
		0.43507	-0.14973			0.38712	-0.07317
		0.44051	-0.15135			0.39196	-0.07409
		0.44595	-0.15297			0.3968	-0.075
		0.45139	-0.15458			0.40164	-0.07591
		0.45683	-0.1562			0.40648	-0.07682
		0.46227	-0.15782			0.41132	-0.07773
		0.4677	-0.15944			0.41616	-0.07865
		0.47314	-0.16105			0.421	-0.07956
		0.47858	-0.16267			0.42584	-0.08047
		0.48402	-0.16429			0.43067	-0.08138
		0.48946	-0.1659			0.43551	-0.0823
		0.4949	-0.16752			0.44035	-0.08321
		0.50033	-0.16914			0.44519	-0.08412
		0.50577	-0.17076			0.45003	-0.08503
		0.51121	-0.17237			0.45487	-0.08595
		0.51665	-0.17399			0.45971	-0.08686
		0.52209	-0.17561			0.46455	-0.08777
		0.52753	-0.17722			0.46939	-0.08868
		0.53297	-0.17884			0.47423	-0.08959
		0.5384	-0.18046			0.47906	-0.09051
		0.54384	-0.18208			0.4839	-0.09142
		0.54928	-0.18369			0.48874	-0.09233
		0.55472	-0.18531			0.49358	-0.09324
		0.56016	-0.18693			0.49842	-0.09416
		0.5656	-0.18854			0.50326	-0.09507
		0.57103	-0.19016			0.5081	-0.09598
		0.57647	-0.19178			0.51294	-0.09689
		0.58191	-0.1934			0.51778	-0.09781
		0.58735	-0.19501			0.52262	-0.09872
		0.59279	-0.19663			0.52746	-0.09963
		0.59823	-0.19825			0.53229	-0.10054
		0.60366	-0.19987			0.53713	-0.10145
		0.6091	-0.20148			0.54197	-0.10237
		0.61454	-0.2031			0.54681	-0.10328
		0.61998	-0.20472			0.55165	-0.10419
		0.62542	-0.20633			0.55649	-0.1051
		0.63086	-0.20795			0.56133	-0.10602
		0.63629	-0.20957			0.56617	-0.10693
		0.64173	-0.21119			0.57101	-0.10784
		0.64717	-0.2128			0.57585	-0.10875
		0.65261	-0.21442			0.58068	-0.10967
		0.65805	-0.21604			0.58552	-0.11058
		0.66349	-0.21765			0.59036	-0.11149
		0.66893	-0.21927			0.5952	-0.1124
		0.67436	-0.22089			0.60004	-0.11331
		0.6798	-0.22251			0.60488	-0.11423
		0.68524	-0.22412			0.60972	-0.11514
		0.69068	-0.22574			0.61456	-0.11605
		0.69612	-0.22736			0.6194	-0.11696
		0.70156	-0.22897			0.62424	-0.11788
		0.70699	-0.23059			0.62908	-0.11879
		0.71243	-0.23221			0.63391	-0.1197
		0.71787	-0.23383			0.63875	-0.12061
		0.72331	-0.23544			0.64359	-0.12153
		0.72875	-0.23706			0.64843	-0.12244
		0.73419	-0.23868			0.65327	-0.12335
		0.73962	-0.24029			0.65811	-0.12426
		0.74506	-0.24191			0.66295	-0.12517
		0.7505	-0.24353			0.66779	-0.12609
		0.75594	-0.24515			0.67263	-0.127
		0.76138	-0.24676			0.67747	-0.12791
		0.76682	-0.24838			0.6823	-0.12882
		0.77226	-0.25			0.68714	-0.12974
		0.77769	-0.25161			0.69198	-0.13065
		0.78313	-0.25323			0.69682	-0.13156
		0.78857	-0.25485			0.70166	-0.13247
		0.79401	-0.25647			0.7065	-0.13339
		0.79945	-0.25808			0.71134	-0.1343
		0.80489	-0.2597			0.71618	-0.13521
		0.81032	-0.26132			0.72102	-0.13612
		0.81576	-0.26293			0.72586	-0.13703
		0.8212	-0.26455			0.73069	-0.13795
		0.82664	-0.26617			0.73553	-0.13886
		0.83208	-0.26779			0.74037	-0.13977
		0.83752	-0.2694			0.74521	-0.14068
		0.84295	-0.27102			0.75005	-0.1416
		0.84839	-0.27264			0.75489	-0.14251
		0.85383	-0.27426			0.75973	-0.14342
		0.85927	-0.27587			0.76457	-0.14433
		0.86471	-0.27749			0.76941	-0.14525
		0.87015	-0.27911			0.77425	-0.14616
		0.87559	-0.28072			0.77909	-0.14707
		0.88102	-0.28234			0.78392	-0.14798
		0.88646	-0.28396			0.78876	-0.14889
		0.8919	-0.28558			0.7936	-0.14981
		0.89734	-0.28719			0.79844	-0.15072
		0.90278	-0.28881			0.80328	-0.15163
		0.90822	-0.29043			0.80812	-0.15254
		0.91365	-0.29204			0.81296	-0.15346
		0.91909	-0.29366			0.8178	-0.15437
		0.92453	-0.29528			0.82264	-0.15528
		0.92997	-0.2969			0.82748	-0.15619
		0.93541	-0.29851			0.83231	-0.15711
		0.94085	-0.30013			0.83715	-0.15802
		0.94628	-0.30175			0.84199	-0.15893
		0.95172	-0.30336			0.84683	-0.15984
		0.95716	-0.30498			0.85167	-0.16075
		0.9626	-0.3066			0.85651	-0.16167
		0.96804	-0.30822			0.86135	-0.16258
		0.97348	-0.30983			0.86619	-0.16349
		0.97892	-0.31145			0.87103	-0.1644
		0.98435	-0.31307			0.87587	-0.16532
		0.98979	-0.31468			0.88071	-0.16623
		0.99523	-0.3163			0.88554	-0.16714
		1.00067	-0.31792			0.89038	-0.16805
		1.00611	-0.31954			0.89522	-0.16897
		1.01155	-0.32115			0.90006	-0.16988
		1.01698	-0.32277			0.9049	-0.17079
		1.02242	-0.32439			0.90974	-0.1717
		1.02786	-0.326			0.91458	-0.17261
		1.0333	-0.32762			0.91942	-0.17353
		1.03874	-0.32924			0.92426	-0.17444
		1.04418	-0.33086			0.9291	-0.17535
		1.04961	-0.33247			0.93393	-0.17626
		1.05505	-0.33409			0.93877	-0.17718
		1.06049	-0.33571			0.94361	-0.17809
		1.06593	-0.33732			0.94845	-0.179
		1.07137	-0.33894			0.95329	-0.17991
		1.07681	-0.34056			0.95813	-0.18083
		1.08225	-0.34218			0.96297	-0.18174
		1.08768	-0.34379			0.96781	-0.18265
		1.09312	-0.34541			0.97265	-0.18356
		1.09856	-0.34703			0.97749	-0.18448
		1.104	-0.34865			0.98232	-0.18539
		1.10944	-0.35026			0.98716	-0.1863
		1.11488	-0.35188			0.992	-0.18721
		1.12031	-0.3535			0.99684	-0.18812
		1.12575	-0.35511			1.00168	-0.18904
		1.13119	-0.35673			1.00652	-0.18995
		1.13663	-0.35835			1.01136	-0.19086
		1.14207	-0.35997			1.0162	-0.19177
		1.14751	-0.36158			1.02104	-0.19269
		1.15294	-0.3632			1.02588	-0.1936
		1.15838	-0.36482			1.03072	-0.19451
		1.16382	-0.36643			1.03555	-0.19542
		1.16926	-0.36805			1.04039	-0.19634
		1.1747	-0.36967			1.04523	-0.19725
		1.18014	-0.37129			1.05007	-0.19816
		1.18558	-0.3729			1.05491	-0.19907
		1.19101	-0.37452			1.05975	-0.19998
		1.19645	-0.37614			1.06459	-0.2009
		1.20189	-0.37775			1.06943	-0.20181
		1.20733	-0.37937			1.07427	-0.20272
		1.21277	-0.38099			1.07911	-0.20363
		1.21821	-0.38261			1.08394	-0.20455
		1.22364	-0.38422			1.08878	-0.20546
		1.22908	-0.38584			1.09362	-0.20637
		1.23452	-0.38746			1.09846	-0.20728
		1.23996	-0.38907			1.1033	-0.2082
		1.2454	-0.39069			1.10814	-0.20911
		1.25084	-0.39231			1.11298	-0.21002
		1.25627	-0.39393			1.11782	-0.21093
		1.26171	-0.39554			1.12266	-0.21184
		1.26715	-0.39716			1.1275	-0.21276
		1.27259	-0.39878			1.13234	-0.21367
		1.27803	-0.40039			1.13717	-0.21458
		1.28347	-0.40201			1.14201	-0.21549
		1.28891	-0.40363			1.14685	-0.21641
		1.29434	-0.40525			1.15169	-0.21732
		1.29978	-0.40686			1.15653	-0.21823
		1.30522	-0.40848			1.16137	-0.21914
		1.31066	-0.4101			1.16621	-0.22006
		1.3161	-0.41171			1.17105	-0.22097
		1.32154	-0.41333			1.17589	-0.22188
		1.32697	-0.41495			1.18073	-0.22279
		1.33241	-0.41657			1.18556	-0.2237
		1.33785	-0.41818			1.1904	-0.22462
		1.34329	-0.4198			1.19524	-0.22553
		1.34873	-0.42142			1.20008	-0.22644
		1.35417	-0.42304			1.20492	-0.22735
		1.3596	-0.42465			1.20976	-0.22827
		1.36504	-0.42627			1.2146	-0.22918
		1.37048	-0.42789			1.21944	-0.23009
		1.37592	-0.4295			1.22428	-0.231
		1.38136	-0.43112			1.22912	-0.23192
		1.3868	-0.43274			1.23395	-0.23283
		1.39224	-0.43436			1.23879	-0.23374
		1.39767	-0.43597			1.24363	-0.23465
		1.40311	-0.43759			1.24847	-0.23556
		1.40855	-0.43921			1.25331	-0.23648
		1.41399	-0.44082			1.25815	-0.23739
		1.41943	-0.44244			1.26299	-0.2383
		1.42487	-0.44406			1.26783	-0.23921
		1.4303	-0.44568			1.27267	-0.24013
		1.43574	-0.44729			1.27751	-0.24104
		1.44118	-0.44891			1.28235	-0.24195
		1.44662	-0.45053			1.28718	-0.24286
		1.45206	-0.45214			1.29202	-0.24378
		1.4575	-0.45376			1.29686	-0.24469
		1.46293	-0.45538			1.3017	-0.2456
		1.46837	-0.457			1.30654	-0.24651
		1.47381	-0.45861			1.31138	-0.24742
		1.47925	-0.46023			1.31622	-0.24834
		1.48469	-0.46185			1.32106	-0.24925
		1.49013	-0.46346			1.3259	-0.25016
		1.49557	-0.46508			1.33074	-0.25107
		1.501	-0.4667			1.33557	-0.25199
		1.50644	-0.46832			1.34041	-0.2529
		1.51188	-0.46993			1.34525	-0.25381
		1.51732	-0.47155			1.35009	-0.25472
		1.52276	-0.47317			1.35493	-0.25564
		1.5282	-0.47478			1.35977	-0.25655
		1.53363	-0.4764			1.36461	-0.25746
		1.53907	-0.47802			1.36945	-0.25837
		1.54451	-0.47964			1.37429	-0.25928
		1.54995	-0.48125			1.37913	-0.2602
		1.55539	-0.48287			1.38397	-0.26111
		1.56083	-0.48449			1.3888	-0.26202
		1.56626	-0.4861			1.39364	-0.26293
		1.5717	-0.48772			1.39848	-0.26385
		1.57714	-0.48934			1.40332	-0.26476
		1.58258	-0.49096			1.40816	-0.26567
		1.58802	-0.49257			1.413	-0.26658
		1.59346	-0.49419			1.41784	-0.2675
		1.5989	-0.49581			1.42268	-0.26841
		1.60433	-0.49743			1.42752	-0.26932
		1.60977	-0.49904			1.43236	-0.27023
		1.61521	-0.50066			1.43719	-0.27114
		1.62065	-0.50228			1.44203	-0.27206
		1.62609	-0.50389			1.44687	-0.27297
		1.63153	-0.50551			1.45171	-0.27388
		1.63696	-0.50713			1.45655	-0.27479
		1.6424	-0.50875			1.46139	-0.27571
		1.64784	-0.51036			1.46623	-0.27662
		1.65328	-0.51198			1.47107	-0.27753
		1.65872	-0.5136			1.47591	-0.27844
		1.66416	-0.51521			1.48075	-0.27936
		1.66959	-0.51683			1.48558	-0.28027
		1.67503	-0.51845			1.49042	-0.28118
		1.68047	-0.52007			1.49526	-0.28209
		1.68591	-0.52168			1.5001	-0.283
		1.69135	-0.5233			1.50494	-0.28392
		1.69679	-0.52492			1.50978	-0.28483
		1.70222	-0.52653			1.51462	-0.28574
		1.70766	-0.52815			1.51946	-0.28665
		1.7131	-0.52977			1.5243	-0.28757
		1.71854	-0.53139			1.52914	-0.28848
		1.72398	-0.533			1.53398	-0.28939
		1.72942	-0.53462			1.53881	-0.2903
		1.73486	-0.53624			1.54365	-0.29122
		1.74029	-0.53785			1.54849	-0.29213
		1.74573	-0.53947			1.55333	-0.29304
		1.75117	-0.54109			1.55817	-0.29395
		1.75661	-0.54271			1.56301	-0.29486
		1.76205	-0.54432			1.56785	-0.29578
		1.76749	-0.54594			1.57269	-0.29669
		1.77292	-0.54756			1.57753	-0.2976
		1.77836	-0.54917			1.58237	-0.29851
		1.7838	-0.55079			1.5872	-0.29943
		1.78924	-0.55241			1.59204	-0.30034
		1.79468	-0.55403			1.59688	-0.30125
		1.80012	-0.55564			1.60172	-0.30216
		1.80555	-0.55726			1.60656	-0.30308
		1.81099	-0.55888			1.6114	-0.30399
		1.81643	-0.56049			1.61624	-0.3049
		1.82187	-0.56211			1.62108	-0.30581
		1.82731	-0.56373			1.62592	-0.30672
		1.83275	-0.56535			1.63076	-0.30764
		1.83819	-0.56696			1.6356	-0.30855
		1.84362	-0.56858			1.64043	-0.30946
		1.84906	-0.5702			1.64527	-0.31037
		1.8545	-0.57182			1.65011	-0.31129
		1.85994	-0.57343			1.65495	-0.3122
		1.86538	-0.57505			1.65979	-0.31311
		1.87082	-0.57667			1.66463	-0.31402
		1.87625	-0.57828			1.66947	-0.31494
		1.88169	-0.5799			1.67431	-0.31585
		1.88713	-0.58152			1.67915	-0.31676
		1.89257	-0.58314			1.68399	-0.31767
		1.89801	-0.58475			1.68882	-0.31858
		1.90345	-0.58637			1.69366	-0.3195
		1.90888	-0.58799			1.6985	-0.32041
		1.91432	-0.5896			1.70334	-0.32132
		1.91976	-0.59122			1.70818	-0.32223
		1.9252	-0.59284			1.71302	-0.32315
		1.93064	-0.59446			1.71786	-0.32406
		1.93608	-0.59607			1.7227	-0.32497
		1.94152	-0.59769			1.72754	-0.32588
		1.94695	-0.59931			1.73238	-0.3268
		1.95239	-0.60092			1.73722	-0.32771
		1.95783	-0.60254			1.74205	-0.32862
		1.96327	-0.60416			1.74689	-0.32953
		1.96871	-0.60578			1.75173	-0.33044
		1.97415	-0.60739			1.75657	-0.33136
		1.97958	-0.60901			1.76141	-0.33227
		1.98502	-0.61063			1.76625	-0.33318
		1.99046	-0.61224			1.77109	-0.33409
		1.9959	-0.61386			1.77593	-0.33501
		2.00134	-0.61548			1.78077	-0.33592
		2.00678	-0.6171			1.78561	-0.33683
		2.01221	-0.61871			1.79044	-0.33774
		2.01765	-0.62033			1.79528	-0.33866
		2.02309	-0.62195			1.80012	-0.33957
		2.02853	-0.62356			1.80496	-0.34048
		2.03397	-0.62518			1.8098	-0.34139
		2.03941	-0.6268			1.81464	-0.3423
		2.04485	-0.62842			1.81948	-0.34322
		2.05028	-0.63003			1.82432	-0.34413
		2.05572	-0.63165			1.82916	-0.34504
		2.06116	-0.63327			1.834	-0.34595
		2.0666	-0.63488			1.83883	-0.34687
		2.07204	-0.6365			1.84367	-0.34778
		2.07748	-0.63812			1.84851	-0.34869
		2.08291	-0.63974			1.85335	-0.3496
		2.08835	-0.64135			1.85819	-0.35052
		2.09379	-0.64297			1.86303	-0.35143
		2.09923	-0.64459			1.86787	-0.35234
		2.10467	-0.64621			1.87271	-0.35325
		2.11011	-0.64782			1.87755	-0.35416
		2.11554	-0.64944			1.88239	-0.35508
		2.12098	-0.65106			1.88723	-0.35599
		2.12642	-0.65267			1.89206	-0.3569
		2.13186	-0.65429			1.8969	-0.35781
		2.1373	-0.65591			1.90174	-0.35873
		2.14274	-0.65753			1.90658	-0.35964
		2.14818	-0.65914			1.91142	-0.36055
		2.15361	-0.66076			1.91626	-0.36146
		2.15905	-0.66238			1.9211	-0.36238
		2.16449	-0.66399			1.92594	-0.36329
		2.16993	-0.66561			1.93078	-0.3642
		2.17537	-0.66723			1.93562	-0.36511
		2.18081	-0.66885			1.94045	-0.36602
		2.18624	-0.67046			1.94529	-0.36694
		2.19168	-0.67208			1.95013	-0.36785
		2.19712	-0.6737			1.95497	-0.36876
		2.20256	-0.67531			1.95981	-0.36967
		2.208	-0.67693			1.96465	-0.37059
		2.21344	-0.67855			1.96949	-0.3715
		2.21887	-0.68017			1.97433	-0.37241
		2.22431	-0.68178			1.97917	-0.37332
		2.22975	-0.6834			1.98401	-0.37424
		2.23519	-0.68502			1.98885	-0.37515
		2.24063	-0.68663			1.99368	-0.37606
		2.24607	-0.68825			1.99852	-0.37697
		2.25151	-0.68987			2.00336	-0.37788
		2.25694	-0.69149			2.0082	-0.3788
		2.26238	-0.6931			2.01304	-0.37971
		2.26782	-0.69472			2.01788	-0.38062
		2.27326	-0.69634			2.02272	-0.38153
		2.2787	-0.69795			2.02756	-0.38245
		2.28414	-0.69957			2.0324	-0.38336
		2.28957	-0.70119			2.03724	-0.38427
		2.29501	-0.70281			2.04207	-0.38518
		2.30045	-0.70442			2.04691	-0.3861
		2.30589	-0.70604			2.05175	-0.38701
		2.31133	-0.70766			2.05659	-0.38792
		2.31677	-0.70927			2.06143	-0.38883
		2.3222	-0.71089			2.06627	-0.38974
		2.32764	-0.71251			2.07111	-0.39066
		2.33308	-0.71413			2.07595	-0.39157
		2.33852	-0.71574			2.08079	-0.39248
		2.34396	-0.71736			2.08563	-0.39339
		2.3494	-0.71898			2.09046	-0.39431
		2.35484	-0.7206			2.0953	-0.39522
		2.36027	-0.72221			2.10014	-0.39613
		2.36571	-0.72383			2.10498	-0.39704
		2.37115	-0.72545			2.10982	-0.39796
		2.37659	-0.72706			2.11466	-0.39887
		2.38203	-0.72868			2.1195	-0.39978
		2.38747	-0.7303			2.12434	-0.40069
		2.3929	-0.73192			2.12918	-0.4016
		2.39834	-0.73353			2.13402	-0.40252
		2.40378	-0.73515			2.13886	-0.40343
		2.40922	-0.73677			2.14369	-0.40434
		2.41466	-0.73838			2.14853	-0.40525
		2.4201	-0.74			2.15337	-0.40617
		2.42553	-0.74162			2.15821	-0.40708
		2.43097	-0.74324			2.16305	-0.40799
		2.43641	-0.74485			2.16789	-0.4089
		2.44185	-0.74647			2.17273	-0.40982
		2.44729	-0.74809			2.17757	-0.41073
		2.45273	-0.7497			2.18241	-0.41164
		2.45817	-0.75132			2.18725	-0.41255
		2.4636	-0.75294			2.19208	-0.41346
		2.46904	-0.75456			2.19692	-0.41438
		2.47448	-0.75617			2.20176	-0.41529
		2.47992	-0.75779			2.2066	-0.4162
		2.48536	-0.75941			2.21144	-0.41711
		2.4908	-0.76102			2.21628	-0.41803
		2.49623	-0.76264			2.22112	-0.41894
		2.50167	-0.76426			2.22596	-0.41985
		2.50711	-0.76588			2.2308	-0.42076
		2.51255	-0.76749			2.23564	-0.42168
		2.51799	-0.76911			2.24048	-0.42259
		2.52343	-0.77073			2.24531	-0.4235
		2.52886	-0.77234			2.25015	-0.42441
		2.5343	-0.77396			2.25499	-0.42532
		2.53974	-0.77558			2.25983	-0.42624
		2.54518	-0.7772			2.26467	-0.42715
		2.55062	-0.77881			2.26951	-0.42806
		2.55606	-0.78043			2.27435	-0.42897
		2.5615	-0.78205			2.27919	-0.42989
		2.56693	-0.78366			2.28403	-0.4308
		2.57237	-0.78528			2.28887	-0.43171
		2.57781	-0.7869			2.2937	-0.43262
		2.58325	-0.78852			2.29854	-0.43354
		2.58869	-0.79013			2.30338	-0.43445
		2.59413	-0.79175			2.30822	-0.43536
		2.59956	-0.79337			2.31306	-0.43627
		2.605	-0.79499			2.3179	-0.43718
		2.61044	-0.7966			2.32274	-0.4381
		2.61588	-0.79822			2.32758	-0.43901
		2.62132	-0.79984			2.33242	-0.43992
		2.62676	-0.80145			2.33726	-0.44083
		2.63219	-0.80307			2.34209	-0.44175
		2.63763	-0.80469			2.34693	-0.44266
		2.64307	-0.80631			2.35177	-0.44357
		2.64851	-0.80792			2.35661	-0.44448
		2.65395	-0.80954			2.36145	-0.4454
		2.65939	-0.81116			2.36629	-0.44631
		2.66483	-0.81277			2.37113	-0.44722
		2.67026	-0.81439			2.37597	-0.44813
		2.6757	-0.81601			2.38081	-0.44904
		2.68114	-0.81763			2.38565	-0.44996
		2.68658	-0.81924			2.39049	-0.45087
		2.69202	-0.82086			2.39532	-0.45178
		2.69746	-0.82248			2.40016	-0.45269
		2.70289	-0.82409			2.405	-0.45361
		2.70833	-0.82571			2.40984	-0.45452
		2.71377	-0.82733			2.41468	-0.45543
		2.71921	-0.82895			2.41952	-0.45634
		2.72465	-0.83056			2.42436	-0.45726
		2.73009	-0.83218			2.4292	-0.45817
		2.73552	-0.8338			2.43404	-0.45908
		2.74096	-0.83541			2.43888	-0.45999
		2.7464	-0.83703			2.44371	-0.46091
		2.75184	-0.83865			2.44855	-0.46182
		2.75728	-0.84027			2.45339	-0.46273
		2.76272	-0.84188			2.45823	-0.46364
		2.76815	-0.8435			2.46307	-0.46455
		2.77359	-0.84512			2.46791	-0.46547
		2.77903	-0.84673			2.47275	-0.46638
		2.78447	-0.84835			2.47759	-0.46729
		2.78991	-0.84997			2.48243	-0.4682
		2.79535	-0.85159			2.48727	-0.46912
		2.80079	-0.8532			2.49211	-0.47003
		2.80622	-0.85482			2.49694	-0.47094
		2.81166	-0.85644			2.50178	-0.47185
		2.8171	-0.85805			2.50662	-0.47277
		2.82254	-0.85967			2.51146	-0.47368
		2.82798	-0.86129			2.5163	-0.47459
		2.83342	-0.86291			2.52114	-0.4755
		2.83885	-0.86452			2.52598	-0.47641
		2.84429	-0.86614			2.53082	-0.47733
		2.84973	-0.86776			2.53566	-0.47824
		2.85517	-0.86938			2.5405	-0.47915
		2.86061	-0.87099			2.54533	-0.48006
		2.86605	-0.87261			2.55017	-0.48098
		2.87148	-0.87423			2.55501	-0.48189
		2.87692	-0.87584			2.55985	-0.4828
		2.88236	-0.87746			2.56469	-0.48371
		2.8878	-0.87908			2.56953	-0.48463
		2.89324	-0.8807			2.57437	-0.48554
		2.89868	-0.88231			2.57921	-0.48645
		2.90412	-0.88393			2.58405	-0.48736
		2.90955	-0.88555			2.58889	-0.48827
		2.91499	-0.88716			2.59372	-0.48919
		2.92043	-0.88878			2.59856	-0.4901
		2.92587	-0.8904			2.6034	-0.49101
		2.93131	-0.89202			2.60824	-0.49192
		2.93675	-0.89363			2.61308	-0.49284
		2.94218	-0.89525			2.61792	-0.49375
		2.94762	-0.89687			2.62276	-0.49466
		2.95306	-0.89848			2.6276	-0.49557
		2.9585	-0.9001			2.63244	-0.49649
		2.96394	-0.90172			2.63728	-0.4974
		2.96938	-0.90334			2.64212	-0.49831
		2.97481	-0.90495			2.64695	-0.49922
		2.98025	-0.90657			2.65179	-0.50013
		2.98569	-0.90819			2.65663	-0.50105
		2.99113	-0.9098			2.66147	-0.50196
		2.99657	-0.91142			2.66631	-0.50287
		3.00201	-0.91304			2.67115	-0.50378
		3.00745	-0.91466			2.67599	-0.5047
		3.01288	-0.91627			2.68083	-0.50561
		3.01832	-0.91789			2.68567	-0.50652
		3.02376	-0.91951			2.69051	-0.50743
		3.0292	-0.92112			2.69534	-0.50835
		3.03464	-0.92274			2.70018	-0.50926
		3.04008	-0.92436			2.70502	-0.51017
		3.04551	-0.92598			2.70986	-0.51108
		3.05095	-0.92759			2.7147	-0.51199
		3.05639	-0.92921			2.71954	-0.51291
		3.06183	-0.93083			2.72438	-0.51382
		3.06727	-0.93244			2.72922	-0.51473
		3.07271	-0.93406			2.73406	-0.51564
		3.07814	-0.93568			2.7389	-0.51656
		3.08358	-0.9373			2.74374	-0.51747
		3.08902	-0.93891			2.74857	-0.51838
		3.09446	-0.94053			2.75341	-0.51929
		3.0999	-0.94215			2.75825	-0.52021
		3.10534	-0.94377			2.76309	-0.52112
		3.11078	-0.94538			2.76793	-0.52203
		3.11621	-0.947			2.77277	-0.52294
		3.12165	-0.94862			2.77761	-0.52385
		3.12709	-0.95023			2.78245	-0.52477
		3.13253	-0.95185			2.78729	-0.52568
		3.13797	-0.95347			2.79213	-0.52659
		3.14341	-0.95509			2.79696	-0.5275
		3.14884	-0.9567			2.8018	-0.52842
		3.15428	-0.95832			2.80664	-0.52933
		3.15972	-0.95994			2.81148	-0.53024
		3.16516	-0.96155			2.81632	-0.53115
		3.1706	-0.96317			2.82116	-0.53207
		3.17604	-0.96479			2.826	-0.53298
		3.18147	-0.96641			2.83084	-0.53389
		3.18691	-0.96802			2.83568	-0.5348
		3.19235	-0.96964			2.84052	-0.53571
		3.19779	-0.97126			2.84535	-0.53663
		3.20323	-0.97287			2.85019	-0.53754
		3.20867	-0.97449			2.85503	-0.53845
		3.21411	-0.97611			2.85987	-0.53936
		3.21954	-0.97773			2.86471	-0.54028
		3.22498	-0.97934			2.86955	-0.54119
		3.23042	-0.98096			2.87439	-0.5421
		3.23586	-0.98258			2.87923	-0.54301
		3.2413	-0.98419			2.88407	-0.54393
		3.24674	-0.98581			2.88891	-0.54484
		3.25217	-0.98743			2.89375	-0.54575
		3.25761	-0.98905			2.89858	-0.54666
		3.26305	-0.99066			2.90342	-0.54757
		3.26849	-0.99228			2.90826	-0.54849
		3.27393	-0.9939			2.9131	-0.5494
		3.27937	-0.99551			2.91794	-0.55031
		3.2848	-0.99713			2.92278	-0.55122
		3.29024	-0.99875			2.92762	-0.55214
		3.29568	-1.00037			2.93246	-0.55305
		3.30112	-1.00198			2.9373	-0.55396
		3.30656	-1.0036			2.94214	-0.55487
		3.312	-1.00522			2.94697	-0.55579
		3.31744	-1.00683			2.95181	-0.5567
		3.32287	-1.00845			2.95665	-0.55761
		3.32831	-1.01007			2.96149	-0.55852
		3.33375	-1.01169			2.96633	-0.55943
		3.33919	-1.0133			2.97117	-0.56035
		3.34463	-1.01492			2.97601	-0.56126
		3.35007	-1.01654			2.98085	-0.56217
		3.3555	-1.01816			2.98569	-0.56308
		3.36094	-1.01977			2.99053	-0.564
		3.36638	-1.02139			2.99537	-0.56491
		3.37182	-1.02301			3.0002	-0.56582
		3.37726	-1.02462			3.00504	-0.56673
		3.3827	-1.02624			3.00988	-0.56765
		3.38813	-1.02786			3.01472	-0.56856
		3.39357	-1.02948			3.01956	-0.56947
		3.39901	-1.03109			3.0244	-0.57038
		3.40445	-1.03271			3.02924	-0.57129
		3.40989	-1.03433			3.03408	-0.57221
		3.41533	-1.03594			3.03892	-0.57312
		3.42077	-1.03756			3.04376	-0.57403
		3.4262	-1.03918			3.04859	-0.57494
		3.43164	-1.0408			3.05343	-0.57586
		3.43708	-1.04241			3.05827	-0.57677
		3.44252	-1.04403			3.06311	-0.57768
		3.44796	-1.04565			3.06795	-0.57859
		3.4534	-1.04726			3.07279	-0.57951
		3.45883	-1.04888			3.07763	-0.58042
		3.46427	-1.0505			3.08247	-0.58133
		3.46971	-1.05212			3.08731	-0.58224
		3.47515	-1.05373			3.09215	-0.58315
		3.48059	-1.05535			3.09698	-0.58407
		3.48603	-1.05697			3.10182	-0.58498
		3.49146	-1.05858			3.10666	-0.58589
		3.4969	-1.0602			3.1115	-0.5868
		3.50234	-1.06182			3.11634	-0.58772
		3.50778	-1.06344			3.12118	-0.58863
		3.51322	-1.06505			3.12602	-0.58954
		3.51866	-1.06667			3.13086	-0.59045
		3.5241	-1.06829			3.1357	-0.59137
		3.52953	-1.0699			3.14054	-0.59228
		3.53497	-1.07152			3.14538	-0.59319
		3.54041	-1.07314			3.15021	-0.5941
		3.54585	-1.07476			3.15505	-0.59501
		3.55129	-1.07637			3.15989	-0.59593
		3.55673	-1.07799			3.16473	-0.59684
		3.56216	-1.07961			3.16957	-0.59775
		3.5676	-1.08122			3.17441	-0.59866
		3.57304	-1.08284			3.17925	-0.59958
		3.57848	-1.08446			3.18409	-0.60049
		3.58392	-1.08608			3.18893	-0.6014
		3.58936	-1.08769			3.19377	-0.60231
		3.59479	-1.08931			3.1986	-0.60323
		3.60023	-1.09093			3.20344	-0.60414
		3.60567	-1.09255			3.20828	-0.60505
		3.61111	-1.09416			3.21312	-0.60596
		3.61655	-1.09578			3.21796	-0.60687
		3.62199	-1.0974			3.2228	-0.60779
		3.62743	-1.09901			3.22764	-0.6087
		3.63286	-1.10063			3.23248	-0.60961
		3.6383	-1.10225			3.23732	-0.61052
		3.64374	-1.10387			3.24216	-0.61144
		3.64918	-1.10548			3.247	-0.61235
		3.65462	-1.1071			3.25183	-0.61326
		3.66006	-1.10872			3.25667	-0.61417
		3.66549	-1.11033			3.26151	-0.61509
		3.67093	-1.11195			3.26635	-0.616
		3.67637	-1.11357			3.27119	-0.61691
		3.68181	-1.11519			3.27603	-0.61782
		3.68725	-1.1168			3.28087	-0.61873
		3.69269	-1.11842			3.28571	-0.61965
		3.69812	-1.12004			3.29055	-0.62056
		3.70356	-1.12165			3.29539	-0.62147
		3.709	-1.12327			3.30022	-0.62238
		3.71444	-1.12489			3.30506	-0.6233
		3.71988	-1.12651			3.3099	-0.62421
		3.72532	-1.12812			3.31474	-0.62512
		3.73076	-1.12974			3.31958	-0.62603
		3.73619	-1.13136			3.32442	-0.62695
		3.74163	-1.13297			3.32926	-0.62786
		3.74707	-1.13459			3.3341	-0.62877
		3.75251	-1.13621			3.33894	-0.62968
		3.75795	-1.13783			3.34378	-0.63059
		3.76339	-1.13944			3.34862	-0.63151
		3.76882	-1.14106			3.35345	-0.63242
		3.77426	-1.14268			3.35829	-0.63333
		3.7797	-1.14429			3.36313	-0.63424
		3.78514	-1.14591			3.36797	-0.63516
		3.79058	-1.14753			3.37281	-0.63607
		3.79602	-1.14915			3.37765	-0.63698
		3.80145	-1.15076			3.38249	-0.63789
		3.80689	-1.15238			3.38733	-0.63881
		3.81233	-1.154			3.39217	-0.63972
		3.81777	-1.15561			3.39701	-0.64063
		3.82321	-1.15723			3.40184	-0.64154
		3.82865	-1.15885			3.40668	-0.64245
		3.83408	-1.16047			3.41152	-0.64337
		3.83952	-1.16208			3.41636	-0.64428
		3.84496	-1.1637			3.4212	-0.64519
		3.8504	-1.16532			3.42604	-0.6461
		3.85584	-1.16694			3.43088	-0.64702
		3.86128	-1.16855			3.43572	-0.64793
		3.86672	-1.17017			3.44056	-0.64884
		3.87215	-1.17179			3.4454	-0.64975
		3.87759	-1.1734			3.45023	-0.65067
		3.88303	-1.17502			3.45507	-0.65158
		3.88847	-1.17664			3.45991	-0.65249
		3.89391	-1.17826			3.46475	-0.6534
		3.89935	-1.17987			3.46959	-0.65431
		3.90478	-1.18149			3.47443	-0.65523
		3.91022	-1.18311			3.47927	-0.65614
		3.91566	-1.18472			3.48411	-0.65705
		3.9211	-1.18634			3.48895	-0.65796
		3.92654	-1.18796			3.49379	-0.65888
		3.93198	-1.18958			3.49863	-0.65979
		3.93741	-1.19119			3.50346	-0.6607
		3.94285	-1.19281			3.5083	-0.66161
		3.94829	-1.19443			3.51314	-0.66253
		3.95373	-1.19604			3.51798	-0.66344
		3.95917	-1.19766			3.52282	-0.66435
		3.96461	-1.19928			3.52766	-0.66526
		3.97005	-1.2009			3.5325	-0.66617
		3.97548	-1.20251			3.53734	-0.66709
		3.98092	-1.20413			3.54218	-0.668
		3.98636	-1.20575			3.54702	-0.66891
		3.9918	-1.20736			3.55185	-0.66982
		3.99724	-1.20898			3.55669	-0.67074
		4.00268	-1.2106			3.56153	-0.67165
		4.00811	-1.21222			3.56637	-0.67256
		4.01355	-1.21383			3.57121	-0.67347
		4.01899	-1.21545			3.57605	-0.67439
		4.02443	-1.21707			3.58089	-0.6753
		4.02987	-1.21868			3.58573	-0.67621
		4.03531	-1.2203			3.59057	-0.67712
		4.04074	-1.22192			3.59541	-0.67803
		4.04618	-1.22354			3.60025	-0.67895
		4.05162	-1.22515			3.60508	-0.67986
		4.05706	-1.22677			3.60992	-0.68077
		4.0625	-1.22839			3.61476	-0.68168
		4.06794	-1.23			3.6196	-0.6826
		4.07338	-1.23162			3.62444	-0.68351
		4.07881	-1.23324			3.62928	-0.68442
		4.08425	-1.23486			3.63412	-0.68533
		4.08969	-1.23647			3.63896	-0.68625
		4.09513	-1.23809			3.6438	-0.68716
		4.10057	-1.23971			3.64864	-0.68807
		4.10601	-1.24133			3.65347	-0.68898
		4.11144	-1.24294			3.65831	-0.68989
		4.11688	-1.24456			3.66315	-0.69081
		4.12232	-1.24618			3.66799	-0.69172
		4.12776	-1.24779			3.67283	-0.69263
		4.1332	-1.24941			3.67767	-0.69354
		4.13864	-1.25103			3.68251	-0.69446
		4.14407	-1.25265			3.68735	-0.69537
		4.14951	-1.25426			3.69219	-0.69628
		4.15495	-1.25588			3.69703	-0.69719
		4.16039	-1.2575			3.70186	-0.69811
		4.16583	-1.25911			3.7067	-0.69902
		4.17127	-1.26073			3.71154	-0.69993
		4.17671	-1.26235			3.71638	-0.70084
		4.18214	-1.26397			3.72122	-0.70175
		4.18758	-1.26558			3.72606	-0.70267
		4.19302	-1.2672			3.7309	-0.70358
		4.19846	-1.26882			3.73574	-0.70449
		4.2039	-1.27043			3.74058	-0.7054
		4.20934	-1.27205			3.74542	-0.70632
		4.21477	-1.27367			3.75026	-0.70723
		4.22021	-1.27529			3.75509	-0.70814
		4.22565	-1.2769			3.75993	-0.70905
		4.23109	-1.27852			3.76477	-0.70997
		4.23653	-1.28014			3.76961	-0.71088
		4.24197	-1.28175			3.77445	-0.71179
		4.2474	-1.28337			3.77929	-0.7127
		4.25284	-1.28499			3.78413	-0.71361
		4.25828	-1.28661			3.78897	-0.71453
		4.26372	-1.28822			3.79381	-0.71544
		4.26916	-1.28984			3.79865	-0.71635
		4.2746	-1.29146			3.80348	-0.71726
		4.28004	-1.29307			3.80832	-0.71818
		4.28547	-1.29469			3.81316	-0.71909
		4.29091	-1.29631			3.818	-0.72
		4.29635	-1.29793			3.82284	-0.72091
		4.30179	-1.29954			3.82768	-0.72183
		4.30723	-1.30116			3.83252	-0.72274
		4.31267	-1.30278			3.83736	-0.72365
		4.3181	-1.30439			3.8422	-0.72456
		4.32354	-1.30601			3.84704	-0.72547
		4.32898	-1.30763			3.85188	-0.72639
		4.33442	-1.30925			3.85671	-0.7273
		4.33986	-1.31086			3.86155	-0.72821
		4.3453	-1.31248			3.86639	-0.72912
		4.35073	-1.3141			3.87123	-0.73004
		4.35617	-1.31572			3.87607	-0.73095
		4.36161	-1.31733			3.88091	-0.73186
		4.36705	-1.31895			3.88575	-0.73277
		4.37249	-1.32057			3.89059	-0.73369
		4.37793	-1.32218			3.89543	-0.7346
		4.38337	-1.3238			3.90027	-0.73551
		4.3888	-1.32542			3.9051	-0.73642
		4.39424	-1.32704			3.90994	-0.73733
		4.39968	-1.32865			3.91478	-0.73825
		4.40512	-1.33027			3.91962	-0.73916
		4.41056	-1.33189			3.92446	-0.74007
		4.416	-1.3335			3.9293	-0.74098
		4.42143	-1.33512			3.93414	-0.7419
		4.42687	-1.33674			3.93898	-0.74281
		4.43231	-1.33836			3.94382	-0.74372
		4.43775	-1.33997			3.94866	-0.74463
		4.44319	-1.34159			3.95349	-0.74555
		4.44863	-1.34321			3.95833	-0.74646
		4.45406	-1.34482			3.96317	-0.74737
		4.4595	-1.34644			3.96801	-0.74828
		4.46494	-1.34806			3.97285	-0.7492
		4.47038	-1.34968			3.97769	-0.75011
		4.47582	-1.35129			3.98253	-0.75102
		4.48126	-1.35291			3.98737	-0.75193
		4.4867	-1.35453			3.99221	-0.75284
		4.49213	-1.35614			3.99705	-0.75376
		4.49757	-1.35776			4.00189	-0.75467
		4.50301	-1.35938			4.00672	-0.75558
		4.50845	-1.361			4.01156	-0.75649
		4.51389	-1.36261			4.0164	-0.75741
		4.51933	-1.36423			4.02124	-0.75832
		4.52476	-1.36585			4.02608	-0.75923
		4.5302	-1.36746			4.03092	-0.76014
		4.53564	-1.36908			4.03576	-0.76106
		4.54108	-1.3707			4.0406	-0.76197
		4.54652	-1.37232			4.04544	-0.76288
		4.55196	-1.37393			4.05028	-0.76379
		4.55739	-1.37555			4.05511	-0.7647
		4.56283	-1.37717			4.05995	-0.76562
		4.56827	-1.37878			4.06479	-0.76653
		4.57371	-1.3804			4.06963	-0.76744
		4.57915	-1.38202			4.07447	-0.76835
		4.58459	-1.38364			4.07931	-0.76927
		4.59003	-1.38525			4.08415	-0.77018
		4.59546	-1.38687			4.08899	-0.77109
		4.6009	-1.38849			4.09383	-0.772
		4.60634	-1.39011			4.09867	-0.77292
		4.61178	-1.39172			4.10351	-0.77383
		4.61722	-1.39334			4.10834	-0.77474
		4.62266	-1.39496			4.11318	-0.77565
		4.62809	-1.39657			4.11802	-0.77656
		4.63353	-1.39819			4.12286	-0.77748
		4.63897	-1.39981			4.1277	-0.77839
		4.64441	-1.40143			4.13254	-0.7793
		4.64985	-1.40304			4.13738	-0.78021
		4.65529	-1.40466			4.14222	-0.78113
		4.66072	-1.40628			4.14706	-0.78204
		4.66616	-1.40789			4.1519	-0.78295
		4.6716	-1.40951			4.15673	-0.78386
		4.67704	-1.41113			4.16157	-0.78478
		4.68248	-1.41275			4.16641	-0.78569
		4.68792	-1.41436			4.17125	-0.7866
		4.69336	-1.41598			4.17609	-0.78751
		4.69879	-1.4176			4.18093	-0.78842
		4.70423	-1.41921			4.18577	-0.78934
		4.70967	-1.42083			4.19061	-0.79025
		4.71511	-1.42245			4.19545	-0.79116
		4.72055	-1.42407			4.20029	-0.79207
		4.72599	-1.42568			4.20512	-0.79299
		4.73142	-1.4273			4.20996	-0.7939
		4.73686	-1.42892			4.2148	-0.79481
		4.7423	-1.43053			4.21964	-0.79572
		4.74774	-1.43215			4.22448	-0.79664
		4.75318	-1.43377			4.22932	-0.79755
		4.75862	-1.43539			4.23416	-0.79846
		4.76405	-1.437			4.239	-0.79937
		4.76949	-1.43862			4.24384	-0.80028
		4.77493	-1.44024			4.24868	-0.8012
		4.78037	-1.44185			4.25352	-0.80211
		4.78581	-1.44347			4.25835	-0.80302
		4.79125	-1.44509			4.26319	-0.80393
		4.79669	-1.44671			4.26803	-0.80485
		4.80212	-1.44832			4.27287	-0.80576
		4.80756	-1.44994			4.27771	-0.80667
		4.813	-1.45156			4.28255	-0.80758
		4.81844	-1.45317			4.28739	-0.8085
		4.82388	-1.45479			4.29223	-0.80941
		4.82932	-1.45641			4.29707	-0.81032
		4.83475	-1.45803			4.30191	-0.81123
		4.84019	-1.45964			4.30674	-0.81214
		4.84563	-1.46126			4.31158	-0.81306
		4.85107	-1.46288			4.31642	-0.81397
		4.85651	-1.4645			4.32126	-0.81488
		4.86195	-1.46611			4.3261	-0.81579
		4.86738	-1.46773			4.33094	-0.81671
		4.87282	-1.46935			4.33578	-0.81762
		4.87826	-1.47096			4.34062	-0.81853
		4.8837	-1.47258			4.34546	-0.81944
		4.88914	-1.4742			4.3503	-0.82036
		4.89458	-1.47582			4.35514	-0.82127
		4.90001	-1.47743			4.35997	-0.82218
		4.90545	-1.47905			4.36481	-0.82309
		4.91089	-1.48067			4.36965	-0.824
		4.91633	-1.48228			4.37449	-0.82492
		4.92177	-1.4839			4.37933	-0.82583
		4.92721	-1.48552			4.38417	-0.82674
		4.93265	-1.48714			4.38901	-0.82765
		4.93808	-1.48875			4.39385	-0.82857
		4.94352	-1.49037			4.39869	-0.82948
		4.94896	-1.49199			4.40353	-0.83039
		4.9544	-1.4936			4.40836	-0.8313
		4.95984	-1.49522			4.4132	-0.83222
		4.96528	-1.49684			4.41804	-0.83313
		4.97071	-1.49846			4.42288	-0.83404
		4.97615	-1.50007			4.42772	-0.83495
		4.98159	-1.50169			4.43256	-0.83586
		4.98703	-1.50331			4.4374	-0.83678
		4.99247	-1.50492			4.44224	-0.83769
		4.99791	-1.50654			4.44708	-0.8386
		5.00334	-1.50816			4.45192	-0.83951
		5.00878	-1.50978			4.45675	-0.84043
		5.01422	-1.51139			4.46159	-0.84134
		5.01966	-1.51301			4.46643	-0.84225
		5.0251	-1.51463			4.47127	-0.84316
		5.03054	-1.51624			4.47611	-0.84408
		5.03598	-1.51786			4.48095	-0.84499
		5.04141	-1.51948			4.48579	-0.8459
		5.04685	-1.5211			4.49063	-0.84681
		5.05229	-1.52271			4.49547	-0.84772
		5.05773	-1.52433			4.50031	-0.84864
		5.06317	-1.52595			4.50515	-0.84955
		5.06861	-1.52756			4.50998	-0.85046
		5.07404	-1.52918			4.51482	-0.85137
		5.07948	-1.5308			4.51966	-0.85229
		5.08492	-1.53242			4.5245	-0.8532
		5.09036	-1.53403			4.52934	-0.85411
		5.0958	-1.53565			4.53418	-0.85502
		5.10124	-1.53727			4.53902	-0.85594
		5.10667	-1.53889			4.54386	-0.85685
		5.11211	-1.5405			4.5487	-0.85776
		5.11755	-1.54212			4.55354	-0.85867
		5.12299	-1.54374			4.55837	-0.85958
		5.12843	-1.54535			4.56321	-0.8605
		5.13387	-1.54697			4.56805	-0.86141
		5.13931	-1.54859			4.57289	-0.86232
		5.14474	-1.55021			4.57773	-0.86323
		5.15018	-1.55182			4.58257	-0.86415
		5.15562	-1.55344			4.58741	-0.86506
		5.16106	-1.55506			4.59225	-0.86597
		5.1665	-1.55667			4.59709	-0.86688
		5.17194	-1.55829			4.60193	-0.8678
		5.17737	-1.55991			4.60677	-0.86871
		5.18281	-1.56153			4.6116	-0.86962
		5.18825	-1.56314			4.61644	-0.87053
		5.19369	-1.56476			4.62128	-0.87144
		5.19913	-1.56638			4.62612	-0.87236
		5.20457	-1.56799			4.63096	-0.87327
		5.21	-1.56961			4.6358	-0.87418
		5.21544	-1.57123			4.64064	-0.87509
		5.22088	-1.57285			4.64548	-0.87601
		5.22632	-1.57446			4.65032	-0.87692
		5.23176	-1.57608			4.65516	-0.87783
		5.2372	-1.5777			4.65999	-0.87874
		5.24264	-1.57931			4.66483	-0.87966
		5.24807	-1.58093			4.66967	-0.88057
		5.25351	-1.58255			4.67451	-0.88148
		5.25895	-1.58417			4.67935	-0.88239
		5.26439	-1.58578			4.68419	-0.8833
		5.26983	-1.5874			4.68903	-0.88422
		5.27527	-1.58902			4.69387	-0.88513
		5.2807	-1.59063			4.69871	-0.88604
		5.28614	-1.59225			4.70355	-0.88695
		5.29158	-1.59387			4.70838	-0.88787
		5.29702	-1.59549			4.71322	-0.88878
		5.30246	-1.5971			4.71806	-0.88969
		5.3079	-1.59872			4.7229	-0.8906
		5.31333	-1.60034			4.72774	-0.89152
		5.31877	-1.60195			4.73258	-0.89243
		5.32421	-1.60357			4.73742	-0.89334
		5.32965	-1.60519			4.74226	-0.89425
		5.33509	-1.60681			4.7471	-0.89516
		5.34053	-1.60842			4.75194	-0.89608
		5.34597	-1.61004			4.75678	-0.89699
		5.3514	-1.61166			4.76161	-0.8979
		5.35684	-1.61328			4.76645	-0.89881
		5.36228	-1.61489			4.77129	-0.89973
		5.36772	-1.61651			4.77613	-0.90064
		5.37316	-1.61813			4.78097	-0.90155
		5.3786	-1.61974			4.78581	-0.90246
		5.38403	-1.62136			4.79065	-0.90338
		5.38947	-1.62298			4.79549	-0.90429
		5.39491	-1.6246			4.80033	-0.9052
		5.40035	-1.62621			4.80517	-0.90611
		5.40579	-1.62783			4.81	-0.90702
		5.41123	-1.62945			4.81484	-0.90794
		5.41666	-1.63106			4.81968	-0.90885
		5.4221	-1.63268			4.82452	-0.90976
		5.42754	-1.6343			4.82936	-0.91067
		5.43298	-1.63592			4.8342	-0.91159

## Sheet: Fig. 2f
Fig. 2e
	HFG	Control
Time (ps)	Polyhedral volume (Å3)
0	25.2529	20.1358
2	24.8288	24.0826
4	20.9146	26.0697
6	21.0645	40.6012
8	20.7193	36.5948

## Sheet: Fig. 2g
Fig. 2g
	Control	HFG
R (Å)	|χ(R)| (Å−3)	|χ(R)| (Å−3)
0	0.00894	0.01212
0.03068	0.00891	0.01201
0.06136	0.00881	0.01172
0.09204	0.00865	0.01131
0.12272	0.00846	0.01087
0.1534	0.00827	0.01054
0.18408	0.00814	0.01047
0.21476	0.00811	0.01075
0.24544	0.00827	0.01139
0.27612	0.00865	0.01231
0.3068	0.00926	0.0134
0.33748	0.01008	0.01453
0.36816	0.01103	0.01561
0.39884	0.01205	0.01657
0.42951	0.0131	0.01744
0.46019	0.01413	0.01828
0.49087	0.01514	0.01924
0.52155	0.0162	0.02054
0.55223	0.01739	0.02239
0.58291	0.01885	0.02497
0.61359	0.02075	0.02836
0.64427	0.02322	0.03256
0.67495	0.02631	0.03745
0.70563	0.03004	0.04289
0.73631	0.03432	0.04869
0.76699	0.03903	0.05466
0.79767	0.04402	0.06062
0.82835	0.04911	0.06638
0.85903	0.05411	0.07177
0.88971	0.05884	0.07663
0.92039	0.06313	0.08084
0.95107	0.06685	0.08429
0.98175	0.06985	0.08691
1.01243	0.07206	0.08867
1.04311	0.07342	0.08955
1.07379	0.07392	0.08959
1.10447	0.07358	0.08884
1.13515	0.07248	0.08739
1.16583	0.07072	0.08535
1.19651	0.06841	0.08283
1.22718	0.06571	0.07995
1.25786	0.06276	0.07682
1.28854	0.05971	0.07356
1.31922	0.05669	0.07026
1.3499	0.0538	0.06698
1.38058	0.05113	0.06377
1.41126	0.04871	0.06067
1.44194	0.04657	0.05769
1.47262	0.04468	0.05482
1.5033	0.04302	0.05204
1.53398	0.04154	0.04931
1.56466	0.04016	0.04659
1.59534	0.03879	0.04381
1.62602	0.03733	0.04095
1.6567	0.03569	0.03801
1.68738	0.03379	0.03505
1.71806	0.0316	0.03228
1.74874	0.02923	0.03009
1.77942	0.02693	0.02907
1.8101	0.02525	0.02984
1.84078	0.02497	0.03271
1.87146	0.02679	0.03749
1.90214	0.03084	0.04365
1.93282	0.03665	0.05059
1.9635	0.04355	0.05775
1.99418	0.05092	0.06462
2.02485	0.0582	0.07078
2.05553	0.06491	0.07582
2.08621	0.07067	0.07944
2.11689	0.07515	0.08141
2.14757	0.07812	0.08162
2.17825	0.0795	0.08013
2.20893	0.07935	0.0772
2.23961	0.07799	0.07343
2.27029	0.07601	0.06979
2.30097	0.0743	0.06765
2.33165	0.07406	0.06854
2.36233	0.07644	0.07348
2.39301	0.08215	0.08244
2.42369	0.09116	0.09451
2.45437	0.10275	0.10844
2.48505	0.11595	0.12304
2.51573	0.12973	0.13727
2.54641	0.14315	0.15029
2.57709	0.15542	0.16138
2.60777	0.16584	0.17
2.63845	0.17388	0.17571
2.66913	0.17912	0.17823
2.69981	0.18128	0.17741
2.73049	0.18023	0.17324
2.76117	0.17593	0.16584
2.79185	0.16851	0.15546
2.82252	0.1582	0.14243
2.8532	0.14534	0.12721
2.88388	0.13033	0.11031
2.91456	0.11369	0.09229
2.94524	0.09594	0.07374
2.97592	0.07768	0.05526
3.0066	0.05951	0.03743
3.03728	0.0421	0.02088
3.06796	0.02641	0.00715
3.09864	0.01493	0.00991
3.12932	0.01457	0.02034
3.16	0.02258	0.02901
3.19068	0.03101	0.0354
3.22136	0.03785	0.03948
3.25204	0.04268	0.04134
3.28272	0.04544	0.04119
3.3134	0.04624	0.0393
3.34408	0.04526	0.03599
3.37476	0.04276	0.03162
3.40544	0.03905	0.02656
3.43612	0.03447	0.02117
3.4668	0.0294	0.01582
3.49748	0.02425	0.01086
3.52816	0.01952	0.00673
3.55884	0.01583	0.00423
3.58952	0.01386	0.00427
3.62019	0.01383	0.00551
3.65087	0.01514	0.00652
3.68155	0.01688	0.00698
3.71223	0.01842	0.00697
3.74291	0.01943	0.00674
3.77359	0.01975	0.00667
3.80427	0.01935	0.0071
3.83495	0.01821	0.00812
3.86563	0.01641	0.00953
3.89631	0.01401	0.01105
3.92699	0.01116	0.01244
3.95767	0.00801	0.01353
3.98835	0.00491	0.01421
4.01903	0.00321	0.01443
4.04971	0.00494	0.01417
4.08039	0.00801	0.01344
4.11107	0.01112	0.01232
4.14175	0.01393	0.01086
4.17243	0.01627	0.00919
4.20311	0.01803	0.00743
4.23379	0.01915	0.00576
4.26447	0.01959	0.00446
4.29515	0.01933	0.00391
4.32583	0.01841	0.00428
4.35651	0.01687	0.00521
4.38719	0.01483	0.00629
4.41786	0.01242	0.00732
4.44854	0.00989	0.00821
4.47922	0.00761	0.00893
4.5099	0.00633	0.00948
4.54058	0.00676	0.00985
4.57126	0.00852	0.01005
4.60194	0.01075	0.01007
4.63262	0.01293	0.00994
4.6633	0.01481	0.00962
4.69398	0.01626	0.00914
4.72466	0.01719	0.00847
4.75534	0.0176	0.00763
4.78602	0.01747	0.00661
4.8167	0.01684	0.00542
4.84738	0.01577	0.00409
4.87806	0.01433	0.00266
4.90874	0.01261	0.00128
4.93942	0.01071	0.00118
4.9701	0.00875	0.00262
5.00078	0.00688	0.00424
5.03146	0.00532	0.00584
5.06214	0.0044	0.00733
5.09282	0.00439	0.00864
5.1235	0.0051	0.00971
5.15418	0.0061	0.01048
5.18486	0.00711	0.0109
5.21553	0.00799	0.0109
5.24621	0.00867	0.01046
5.27689	0.00913	0.00953
5.30757	0.00935	0.00812
5.33825	0.00932	0.00624
5.36893	0.00905	0.00393
5.39961	0.00853	0.00148
5.43029	0.00779	0.00238
5.46097	0.00682	0.00561
5.49165	0.00566	0.00911
5.52233	0.00433	0.01267
5.55301	0.00285	0.01617
5.58369	0.00128	0.01947
5.61437	0.000354343	0.02245
5.64505	0.00198	0.025
5.67573	0.00355	0.02701
5.70641	0.00503	0.02841
5.73709	0.00636	0.02913
5.76777	0.00749	0.02915
5.79845	0.00839	0.02845
5.82913	0.00904	0.02707
5.85981	0.00941	0.02505
5.89049	0.00952	0.02248
5.92117	0.00937	0.01946
5.95185	0.009	0.01612
5.98253	0.00846	0.01264
6.0132	0.00782	0.00926
6.04388	0.00716	0.0064
6.07456	0.00661	0.00497
6.10524	0.00626	0.00572
6.13592	0.00619	0.0076
6.1666	0.00639	0.00955
6.19728	0.00678	0.01116
6.22796	0.00726	0.01227
6.25864	0.00772	0.01282
6.28932	0.00809	0.01278
6.32	0.00831	0.01218
6.35068	0.00836	0.01107
6.38136	0.00823	0.00952
6.41204	0.00791	0.00762
6.44272	0.00743	0.00547
6.4734	0.00681	0.0032
6.50408	0.00609	0.00123
6.53476	0.0053	0.00202
6.56544	0.00448	0.00406
6.59612	0.00368	0.006
6.6268	0.00293	0.00767
6.65748	0.00227	0.00901
6.68816	0.00172	0.00997
6.71884	0.00129	0.01054
6.74952	0.000968777	0.01073
6.7802	0.000705017	0.01056
6.81087	0.000445195	0.01005
6.84155	0.000145423	0.00927
6.87223	0.000216414	0.00827
6.90291	0.000640798	0.00712
6.93359	0.00112	0.0059
6.96427	0.00162	0.00469
6.99495	0.00213	0.00359
7.02563	0.00262	0.00272
7.05631	0.00306	0.00219
7.08699	0.00344	0.00204
7.11767	0.00373	0.00212
7.14835	0.00392	0.00222
7.17903	0.004	0.00221
7.20971	0.00398	0.00204
7.24039	0.00386	0.00173
7.27107	0.00365	0.00134
7.30175	0.00335	0.00111
7.33243	0.00301	0.00138
7.36311	0.00262	0.00206
7.39379	0.00222	0.00291
7.42447	0.00182	0.00379
7.45515	0.00146	0.00465
7.48583	0.00117	0.00544
7.51651	0.00102	0.00611
7.54719	0.00107	0.00664
7.57787	0.00133	0.00702
7.60854	0.00174	0.00722
7.63922	0.00224	0.00725
7.6699	0.00283	0.00711
7.70058	0.00348	0.00682
7.73126	0.00419	0.00639
7.76194	0.00493	0.00585
7.79262	0.00569	0.00524
7.8233	0.00645	0.00461
7.85398	0.00718	0.00402
7.88466	0.00787	0.00356
7.91534	0.0085	0.00333
7.94602	0.00904	0.00339
7.9767	0.00949	0.00372
8.00738	0.00984	0.00422
8.03806	0.01008	0.00481
8.06874	0.0102	0.00542
8.09942	0.01022	0.00601
8.1301	0.01013	0.00655
8.16078	0.00994	0.00703
8.19146	0.00965	0.00745
8.22214	0.00928	0.0078
8.25282	0.00884	0.00809
8.2835	0.00835	0.00833
8.31418	0.00781	0.00854
8.34486	0.00725	0.00872
8.37554	0.0067	0.0089
8.40621	0.00619	0.00907
8.43689	0.00574	0.00922
8.46757	0.00539	0.00936
8.49825	0.00517	0.00947
8.52893	0.00509	0.00953
8.55961	0.00514	0.00952
8.59029	0.00526	0.00941
8.62097	0.00544	0.00919
8.65165	0.00561	0.00885
8.68233	0.00575	0.00837
8.71301	0.00582	0.00776
8.74369	0.00581	0.00702
8.77437	0.00571	0.00618
8.80505	0.00553	0.00525
8.83573	0.00529	0.00429
8.86641	0.005	0.00336
8.89709	0.00471	0.00258
8.92777	0.00446	0.00214
8.95845	0.0043	0.00223
8.98913	0.00425	0.00273
9.01981	0.00433	0.00337
9.05049	0.00451	0.00401
9.08117	0.00477	0.00458
9.11185	0.00505	0.00506
9.14253	0.00533	0.00546
9.17321	0.00556	0.00579
9.20388	0.00575	0.00608
9.23456	0.00586	0.00638
9.26524	0.00591	0.00673
9.29592	0.00588	0.00713
9.3266	0.00579	0.00761
9.35728	0.00565	0.00815
9.38796	0.00545	0.00872
9.41864	0.00522	0.00929
9.44932	0.00497	0.00981
9.48	0.00469	0.01026
9.51068	0.00441	0.01059
9.54136	0.00412	0.01079
9.57204	0.00384	0.01084
9.60272	0.00358	0.01074
9.6334	0.00332	0.0105
9.66408	0.00309	0.01014
9.69476	0.00286	0.00969
9.72544	0.00263	0.0092
9.75612	0.00238	0.00871
9.7868	0.00209	0.00828
9.81748	0.00176	0.00798
9.84816	0.00136	0.00785
9.87884	0.000899404	0.00791
9.90952	0.000385799	0.00818
9.9402	0.000369549	0.00862
9.97088	0.00102	0.00922

## Sheet: Fig. 3b
Fig. 3b
	HFG	Control
Band eneregy (eV)	Temperature (oC)
3	50	100
2.2	50	120
1.79	60	120
2.79	50	60
2.08	60	70
2	60	100
2.5	60	70
1.93	60	150
2.34	60	120
2.37	70	90
2.28	70	80
2.2	40	120
1.9	40	120
1.37	60	80
2.2	90	130
1.59	70	130

## Sheet: Fig. 4a
Fig. 4a
	HFG	Control
Voltage (V)	Photocurrent (nA)
0	6.27064	2.24758
0.4	272.337	29.6879
0.8	465.152	110.768
1.2	586.41	204.111
1.6	668.29	286.466
2	737.627	364.165
2.4	780.432	396.385
2.8	799.642	443.849
3.2	819.683	490.514
3.6	842.859	529.445
4	868.798	557.068
4.4	890.863	595.738
4.8	912.205	613.741
5.2	932.342	629.194
5.6	958.262	645.103
6	979.989	666.734
6.4	1003.36	654.377
6.8	1024.61	680.757
7.2	1066.32	685.287
7.6	1125.53	718.825
8	1151.72	695.857
8.4	1181.63	727.437
8.8	1211.62	685.024

[truncated: 11 more sheets: Fig. 4b, Fig. 4c, Fig. 4d, Fig. 4e, Fig. 4f, Fig. 5a, Fig. 5b, Fig. 5c, Fig. 5d, Fig. 5e, Fig. 5f]
